# Supplementary material for: The mitochondrial protein Bcs1A regulates antifungal drug tolerance by affecting efflux pump expression in the filamentous pathogenic fungus Aspergillus fumigatus
Source: Microbiol Spectr. 2024 Aug 20;12(10):e01172-24. doi: 10.1128/spectrum.01172-24 (PMC11448404; doi:10.1128/spectrum.01172-24)
Supplement: Supplemental material — Different expression genes of RNA-Seq. [file spectrum.01172-24-s0002.xlsx]

## Sheet: Sheet1
Different expression genes of RNA-Seq.Red indicated up-regulated genes,green indicated down-regulated genes.
id	baseMean	baseMean_WT	baseMean_bcsA	foldChange(bcsA/WT)	log2FoldChange	pval	padj	Chromosome	Start Site	End Site	Direction	Length	Name	GO	KEGG	NR	Description
Afu2g16860	4339.19	313.374	8365.01	26.6934	4.73841	4e-298	4.50036e-294	Chr2_A_fumigatus_Af293	4509762	4511405	-	1644	Afu2g16860	GO:0042910;GO:0022857;GO:0000329;GO:0055085;GO:0005887;GO:0006855;GO:0003674	-	gi|71002684|ref|XP_756023.1| MFS multidrug transporter [Aspergillus fumigatus Af293] &gt;gi|66853661|gb|EAL93985.1| MFS multidrug transporter, putative [Aspergillus fumigatus Af293] &gt;gi|159130076|gb|EDP55190.1| MFS multidrug transporter, putative [Aspergillus fumigatus A1163] &gt;gi|846915565|gb|KMK61349.1| MFS multidrug transporter [Aspergillus fumigatus Z5]	Putativemajorfacilitatorsuperfamily(MFS)multidrugtransporter
Afu7g00540	5851.71	532.627	11170.8	20.973	4.39046	2.19354e-278	1.04347e-274	Chr7_A_fumigatus_Af293	148742	150685	+	1401	Afu7g00540	GO:0016021;GO:0005576;GO:0008233;GO:0008150;GO:0005575	-	gi|146324562|ref|XP_746876.2| integral membrane protein [Aspergillus fumigatus Af293] &gt;gi|129555410|gb|EAL84838.2| integral membrane protein [Aspergillus fumigatus Af293] &gt;gi|159122882|gb|EDP48002.1| integral membrane protein [Aspergillus fumigatus A1163]	Hasdomain(s)withpredictedpeptidaseactivity
Afu6g14090	7259.52	13785.2	733.884	0.0532373	-4.23142	2.09828e-275	6.65434e-272	Chr6_A_fumigatus_Af293	3593051	3594095	+	918	Afu6g14090	-	-	gi|159130263|gb|EDP55376.1| CFEM domain protein [Aspergillus fumigatus A1163] &gt;gi|846917948|gb|KMK63695.1| CFEM domain-containing protein [Aspergillus fumigatus Z5]	Putativeglycophosphatidylinositol(GPI)-anchoredcellwallprotein
Afu2g17300	2408.66	163.421	4653.9	28.4779	4.83177	1.88963e-271	4.49449e-268	Chr2_A_fumigatus_Af293	4628630	4629784	-	1055	Afu2g17300	GO:0005737;GO:0006749;GO:0004364;GO:0005515;GO:0010731;GO:0005783;GO:0004602;GO:0016740	K00799	gi|146323088|ref|XP_756064.2| glutathione S-transferase [Aspergillus fumigatus Af293] &gt;gi|129558610|gb|EAL94026.2| glutathione S-transferase [Aspergillus fumigatus Af293]	PredictedglutathioneStransferase
Afu7g06680	3947.6	401.671	7493.54	18.6559	4.22156	5.58341e-249	1.06241e-245	Chr7_A_fumigatus_Af293	1626768	1628757	+	1896	Afu7g06680	-	-	gi|146324886|ref|XP_748843.2| AAA family ATPase [Aspergillus fumigatus Af293] &gt;gi|129556610|gb|EAL86805.2| AAA family ATPase, putative [Aspergillus fumigatus Af293]	AAA-familyATPase
Afu5g02700	2535.77	4827.41	244.126	0.0505709	-4.30555	6.32649e-240	1.00317e-236	Chr5_A_fumigatus_Af293	706165	707944	-	1617	Afu5g02700	GO:0042910;GO:0022857;GO:0009405;GO:0006855;GO:0003674;GO:0005887;GO:0055085;GO:0035690;GO:0008645	-	gi|70985132|ref|XP_748072.1| MFS multidrug transporter [Aspergillus fumigatus Af293] &gt;gi|66845700|gb|EAL86034.1| MFS multidrug transporter, putative [Aspergillus fumigatus Af293] &gt;gi|666428080|gb|KEY75736.1| MFS multidrug transporter [Aspergillus fumigatus var. RP-2014]	Putativemultidrugresistantprotein
Afu1g12620	17207.5	2317.9	32097	13.8474	3.79155	9.23053e-240	1.25456e-236	Chr1_A_fumigatus_Af293	3335457	3337298	+	1656	Afu1g12620	-	-	gi|70995754|ref|XP_752632.1| MFS toxin efflux pump (AflT) [Aspergillus fumigatus Af293] &gt;gi|66850267|gb|EAL90594.1| MFS toxin efflux pump (AflT), putative [Aspergillus fumigatus Af293] &gt;gi|159131385|gb|EDP56498.1| MFS toxin efflux pump (AflT), putative [Aspergillus fumigatus A1163] &gt;gi|666432724|gb|KEY80297.1| MFS toxin efflux pump AflT [Aspergillus fumigatus var. RP-2014] &gt;gi|8469169…	Putativetoxineffluxpump
Afu4g06170	3876.26	478.255	7274.27	15.21	3.92695	1.7896e-223	2.12828e-220	Chr4_A_fumigatus_Af293	1588352	1590771	+	2274	Afu4g06170	GO:0005575;GO:0003700;GO:0006355	-	gi|146323705|ref|XP_752207.2| conserved hypothetical protein [Aspergillus fumigatus Af293] &gt;gi|129557577|gb|EAL90169.2| conserved hypothetical protein [Aspergillus fumigatus Af293] &gt;gi|159124880|gb|EDP49997.1| conserved hypothetical protein [Aspergillus fumigatus A1163]	Hasdomain(s)withpredictedsequence-specificDNAbinding,transcriptionfactoractivity,sequence-specificDNAbindingactivityandroleinregulationoftranscription,DNA-templated
Afu6g13330	24107.5	44147.4	4067.55	0.0921356	-3.4401	1.7145e-208	1.81242e-205	Chr6_A_fumigatus_Af293	3382648	3383137	+	339	Afu6g13330	GO:0062040;GO:0003674;GO:0005622;GO:0016070	-	gi|146324524|ref|XP_751209.2| RNA binding protein [Aspergillus fumigatus Af293] &gt;gi|129557289|gb|EAL89171.2| RNA binding protein, putative [Aspergillus fumigatus Af293] &gt;gi|159130336|gb|EDP55449.1| conserved hypothetical protein [Aspergillus fumigatus A1163] &gt;gi|666429950|gb|KEY77582.1| RNA binding protein [Aspergillus fumigatus var. RP-2014] &gt;gi|846917876|gb|KMK63623.1| RNA binding p…	PutativeRNAbindingproteinofunknownfunction
Afu8g02450	6514.11	12284.3	743.956	0.0605616	-4.04545	1.07126e-195	1.0192e-192	Chr8_A_fumigatus_Af293	655728	656427	-	651	Afu8g02450	GO:0044550;GO:0008150;GO:0005575;GO:0003674	-	gi|70982867|ref|XP_746961.1| conserved hypothetical protein [Aspergillus fumigatus Af293] &gt;gi|66844586|gb|EAL84923.1| conserved hypothetical protein [Aspergillus fumigatus Af293] &gt;gi|159123845|gb|EDP48964.1| conserved hypothetical protein [Aspergillus fumigatus A1163] &gt;gi|666433595|gb|KEY81141.1| hypothetical protein BA78_7459 [Aspergillus fumigatus var. RP-2014]	hypotheticalprotein
Afu3g13010	4721.37	748.15	8694.59	11.6215	3.53872	1.68763e-195	1.45965e-192	Chr3_A_fumigatus_Af293	3455785	3457934	+	1956	Afu3g13010	GO:0005575;GO:0008150;GO:0070290;GO:0008270	-	gi|70999197|ref|XP_754320.1| Zn-dependent hydrolase/oxidoreductase family protein [Aspergillus fumigatus Af293] &gt;gi|66851957|gb|EAL92282.1| Zn-dependent hydrolase/oxidoreductase family protein, putative [Aspergillus fumigatus Af293] &gt;gi|159127337|gb|EDP52452.1| Zn-dependent hydrolase/oxidoreductase family protein, putative [Aspergillus fumigatus A1163] &gt;gi|666433315|gb|KEY80870.1| Zn dep…	Hasdomain(s)withpredictedhydrolaseactivity
Afu4g09320	1450.99	2707.27	194.724	0.0719265	-3.79733	2.53175e-178	2.00726e-175	Chr4_A_fumigatus_Af293	2442066	2444747	+	2628	Afu4g09320	-	K01278	gi|70994092|ref|XP_751893.1| extracellular dipeptidyl-peptidase Dpp4 [Aspergillus fumigatus Af293] &gt;gi|74671425|sp|Q4WPH9.1|DPP4_ASPFU RecName: Full=Probable dipeptidyl peptidase 4; AltName: Full=Dipeptidyl peptidase IV; Short=DPP IV; Short=DppIV; Flags: Precursor &gt;gi|66849527|gb|EAL89855.1| extracellular dipeptidyl-peptidase Dpp4 [Aspergillus fumigatus Af293]	Putativeextracellulardipeptidyl-peptidase
Afu3g11070	139748	248719	30776	0.123738	-3.01464	7.06414e-170	5.16987e-167	Chr3_A_fumigatus_Af293	2890318	2892286	+	1710	Afu3g11070	-	K01568	gi|70999590|ref|XP_754512.1| pyruvate decarboxylase PdcA [Aspergillus fumigatus Af293] &gt;gi|74674363|sp|Q4WXX9.1|PDC_ASPFU RecName: Full=Pyruvate decarboxylase &gt;gi|66852149|gb|EAL92474.1| pyruvate decarboxylase PdcA, putative [Aspergillus fumigatus Af293] &gt;gi|159127526|gb|EDP52641.1| pyruvate decarboxylase PdcA, putative [Aspergillus fumigatus A1163] &gt;gi|666430034|gb|KEY77665.1| pyruva…	Putativepyruvatedecarboxylase
Afu7g05490	1764.19	3251.48	276.896	0.0851602	-3.55368	4.61827e-169	3.13844e-166	Chr7_A_fumigatus_Af293	1326515	1326733	-	219	Afu7g05490	GO:0008150;GO:0005575;GO:0003674	-	gi|70986948|ref|XP_748960.1| conserved hypothetical protein [Aspergillus fumigatus Af293] &gt;gi|66846590|gb|EAL86922.1| conserved hypothetical protein [Aspergillus fumigatus Af293]	proteinofunknownfunction
Afu4g10160	686.558	53.258	1319.86	24.7823	4.63124	1.59337e-163	1.01062e-160	Chr4_A_fumigatus_Af293	2649404	2652214	+	2671	Afu4g10160	GO:0006351;GO:0008270;GO:0003677;GO:0000981;GO:0034637;GO:0005634;GO:0042025;GO:0005982;GO:0043565;GO:0006355	-	gi|70993926|ref|XP_751810.1| C6 transcription factor (AmyR) [Aspergillus fumigatus Af293] &gt;gi|66849444|gb|EAL89772.1| C6 transcription factor (AmyR), putative [Aspergillus fumigatus Af293]	Ortholog(s)havesequence-specificDNAbinding,transcriptionregulatoryregionDNAbindingactivityandroleincellularcarbohydratebiosyntheticprocess,regulationoftranscription,DNA-templated,starchmetabolicprocess
Afu6g04920	25867	45744.6	5989.35	0.13093	-2.93313	2.30896e-159	1.37297e-156	Chr6_A_fumigatus_Af293	1161192	1163908	+	2311	Afu6g04920	-	K00122	gi|70984134|ref|XP_747586.1| NAD-dependent formate dehydrogenase AciA/Fdh [Aspergillus fumigatus Af293] &gt;gi|66845213|gb|EAL85548.1| NAD-dependent formate dehydrogenase AciA/Fdh [Aspergillus fumigatus Af293]	PutativeNAD-dependentformatedehydrogenase
Afu8g07200	10064.4	17866.8	2262.08	0.126608	-2.98156	8.03808e-159	4.49849e-156	Chr8_A_fumigatus_Af293	1764752	1767036	+	2178	Afu8g07200	GO:0003674;GO:0015171;GO:0005575;GO:0043200;GO:0003333;GO:0016021	-	gi|146324801|ref|XP_747518.2| amino acid transporter [Aspergillus fumigatus Af293] &gt;gi|129556161|gb|EAL85480.2| amino acid transporter, putative [Aspergillus fumigatus Af293]	Ortholog(s)haveroleinresponsetoaminoacid
Afu5g06070	54395.6	4358.7	104432	23.9595	4.58253	4.83776e-157	2.55702e-154	Chr5_A_fumigatus_Af293	1444838	1451585	+	6604	Afu5g06070	-	K05658	gi|70998606|ref|XP_754025.1| ABC multidrug transporter Mdr1 [Aspergillus fumigatus Af293] &gt;gi|66851661|gb|EAL91987.1| ABC multidrug transporter Mdr1 [Aspergillus fumigatus Af293]	ABCmultidrugtransporter
Afu5g00710	540.336	1039.21	41.4581	0.0398937	-4.64769	3.39681e-156	1.70091e-153	Chr5_A_fumigatus_Af293	201642	203579	+	1602	Afu5g00710	GO:0003674;GO:0055085;GO:0016020;GO:0005575;GO:0008150;GO:0016021;GO:0022857	-	gi|70985524|ref|XP_748268.1| GABA permease [Aspergillus fumigatus Af293] &gt;gi|66845896|gb|EAL86230.1| GABA permease, putative [Aspergillus fumigatus Af293] &gt;gi|159125801|gb|EDP50917.1| GABA permease, putative [Aspergillus fumigatus A1163] &gt;gi|666430081|gb|KEY77711.1| GABA permease GabA [Aspergillus fumigatus var. RP-2014] &gt;gi|846913017|gb|KMK58845.1| GABA permease [Aspergillus fumigatu…	Putativegamma-aminobutyricacid(GABA)permease
Afu4g09060	4786.43	8537.17	1035.7	0.121317	-3.04315	1.07441e-155	5.11095e-153	Chr4_A_fumigatus_Af293	2354515	2357245	-	2673	Afu4g09060	GO:0016779;GO:0008150;GO:0030176;GO:0043048;GO:0004168	-	gi|70994144|ref|XP_751919.1| phosphatidate cytidylyltransferase [Aspergillus fumigatus Af293] &gt;gi|66849553|gb|EAL89881.1| phosphatidate cytidylyltransferase, putative [Aspergillus fumigatus Af293] &gt;gi|159125166|gb|EDP50283.1| phosphatidate cytidylyltransferase, putative [Aspergillus fumigatus A1163] &gt;gi|846908682|gb|KMK54647.1| phosphatidate cytidylyltransferase [Aspergillus fumigatus Z5]	Putativephosphatidatecytidylyltransferase
Afu4g14380	117500	9692.25	225308	23.2462	4.53892	1.71068e-154	7.7502e-152	Chr4_A_fumigatus_Af293	3802361	3803235	-	801	Afu4g14380	GO:0003674;GO:0019748;GO:0016740;GO:0005575	-	gi|70993092|ref|XP_751394.1| glutathione S-transferase [Aspergillus fumigatus Af293] &gt;gi|66849028|gb|EAL89356.1| glutathione S-transferase, putative [Aspergillus fumigatus Af293] &gt;gi|159125708|gb|EDP50825.1| glutathione S-transferase, putative [Aspergillus fumigatus A1163]	proteinofunknownfunction
Afu5g14690	1490.38	2727.31	253.453	0.0929314	-3.42769	4.17444e-153	1.80526e-150	Chr5_A_fumigatus_Af293	3800550	3801486	-	822	Afu5g14690	GO:0005575;GO:0008150;GO:0003877;GO:0009117;GO:0005524	-	gi|70996867|ref|XP_753188.1| phosphorylase [Aspergillus fumigatus Af293] &gt;gi|66850824|gb|EAL91150.1| phosphorylase, putative [Aspergillus fumigatus Af293]	Hasdomain(s)withpredictedATPadenylyltransferaseactivity
Afu5g02200	888.311	105.947	1670.67	15.769	3.97902	1.8407e-152	7.61408e-150	Chr5_A_fumigatus_Af293	561979	563147	-	1050	Afu5g02200	GO:0042721;GO:0030943;GO:0005886;GO:0016021;GO:0045039;GO:0008320	K17790	gi|70985232|ref|XP_748122.1| Mitochondrial import inner membrane translocase subunit (TIM22) [Aspergillus fumigatus Af293] &gt;gi|119499109|ref|XP_001266312.1| Mitochondrial import inner membrane translocase subunit (TIM22), putative [Aspergillus fischeri NRRL 181] &gt;gi|66845750|gb|EAL86084.1| Mitochondrial import inner membrane translocase subunit (TIM22), putative [Aspergillus fumigatus Af293…	Ortholog(s)havemitochondriontargetingsequencebinding,proteinchannelactivity,roleinproteinimportintomitochondrialinnermembraneandmitochondrialinnermembraneproteininsertioncomplex,plasmamembranelocalization
Afu4g04640	7306.15	13059.4	1552.9	0.118911	-3.07205	4.38479e-152	1.73821e-149	Chr4_A_fumigatus_Af293	1302959	1305346	-	2388	Afu4g04640	GO:0034098;GO:0005575;GO:0071712;GO:0006511;GO:0003674;GO:0030433;GO:0031593	-	gi|70982243|ref|XP_746650.1| ubiquitin fusion degradation protein (Ufd1) [Aspergillus fumigatus Af293] &gt;gi|66844273|gb|EAL84612.1| ubiquitin fusion degradation protein (Ufd1), putative [Aspergillus fumigatus Af293] &gt;gi|159122114|gb|EDP47236.1| ubiquitin fusion degradation protein (Ufd1), putative [Aspergillus fumigatus A1163] &gt;gi|846912137|gb|KMK58005.1| ubiquitin fusion degradation prot…	Hasdomain(s)withpredictedroleinubiquitin-dependentproteincatabolicprocess
Afu7g01430	7810.27	13806.7	1813.84	0.131374	-2.92825	1.19911e-150	4.56332e-148	Chr7_A_fumigatus_Af293	371882	373271	+	1179	Afu7g01430	-	-	gi|70982522|ref|XP_746789.1| opsin [Aspergillus fumigatus Af293] &gt;gi|66844413|gb|EAL84751.1| opsin, putative [Aspergillus fumigatus Af293] &gt;gi|159122970|gb|EDP48090.1| opsin, putative [Aspergillus fumigatus A1163] &gt;gi|846909922|gb|KMK55854.1| opsin [Aspergillus fumigatus Z5]	PutativebacterialrhodopsinFamilyG-proteincoupledreceptor(GPCR)-likeprotein
Afu4g14210	1473.58	259.596	2687.56	10.3528	3.37195	1.51033e-144	5.52665e-142	Chr4_A_fumigatus_Af293	3714255	3715367	-	1113	Afu4g14210	GO:0003674;GO:0016021;GO:0005575;GO:0008150	-	gi|70993126|ref|XP_751411.1| conserved hypothetical protein [Aspergillus fumigatus Af293] &gt;gi|66849045|gb|EAL89373.1| conserved hypothetical protein [Aspergillus fumigatus Af293] &gt;gi|846910447|gb|KMK56367.1| hypothetical protein Y699_09233 [Aspergillus fumigatus Z5]	OrthologofA.nidulansFGSCA4:AN8601,A.oryzaeRIB40:AO090010000150,NeosartoryafischeriNRRL181:NFIA_102080,Aspergilluswentii:Aspwe1_0039446andAspergillusversicolor:Aspve1_0137118
Afu5g01405	545.322	1037.47	53.1745	0.0512541	-4.28619	1.0988e-141	3.87183e-139	Chr5_A_fumigatus_Af293	354292	358110	-	3276	Afu5g01405	GO:0005575;GO:0003674	K01183	gi|846913080|gb|KMK58908.1| class V chitinase, putative [Aspergillus fumigatus Z5]	Hasdomain(s)withpredictedroleincellwallmacromoleculecatabolicprocess
Afu2g17830	657.967	1234.22	81.7135	0.0662065	-3.91688	1.5731e-137	5.34516e-135	Chr2_A_fumigatus_Af293	4741395	4743157	-	1652	Afu2g17830	GO:0003674;GO:0016021;GO:0005575;GO:0008150	-	gi|71002876|ref|XP_756119.1| hypothetical protein AFUA_2G17830 [Aspergillus fumigatus Af293] &gt;gi|66853757|gb|EAL94081.1| hypothetical protein AFUA_2G17830 [Aspergillus fumigatus Af293]	OrthologofA.nidulansFGSCA4:AN6413,AN6419,AN6946,AN5312,AN5664,AN8328,AN3241,AN10369,AN1930,AN2386,AN1738,AN11159,AN8984,AN8951,AN1540,AN8971,AN9387,AN9266,AN9306,AN1317,AN10886,AN7232,AN7774,AN12202
Afu4g10120	1200.33	2182.21	218.45	0.100105	-3.32041	1.17326e-136	3.8491e-134	Chr4_A_fumigatus_Af293	2637025	2639816	+	2091	Afu4g10120	-	-	gi|70993934|ref|XP_751814.1| C6 finger domain protein [Aspergillus fumigatus Af293] &gt;gi|74671504|sp|Q4WPQ8.1|PRTT_ASPFU RecName: Full=Transcriptional activator of proteases prtT; AltName: Full=Zn(2)-C6 zinc finger-containing protein prtT &gt;gi|66849448|gb|EAL89776.1| C6 finger domain protein, putative [Aspergillus fumigatus Af293]	Transcriptionalregulatorofextracellularproteolyticactivities
Afu2g09030	4266.92	7467.08	1066.75	0.142861	-2.80732	1.74239e-134	5.52569e-132	Chr2_A_fumigatus_Af293	2312950	2315573	+	2166	Afu2g09030	-	-	gi|71001112|ref|XP_755237.1| secreted dipeptidyl peptidase DppV [Aspergillus fumigatus Af293] &gt;gi|229485355|sp|P0C959.1|DPP5_ASPFU RecName: Full=Dipeptidyl-peptidase 5; AltName: Full=Dipeptidyl-peptidase V; Short=DPP V; Short=DppV; Flags: Precursor &gt;gi|66852875|gb|EAL93199.1| secreted dipeptidyl peptidase DppV [Aspergillus fumigatus Af293]	Secreteddipeptidyl-peptidase
Afu1g13750	54506.2	93734.6	15277.7	0.162989	-2.61715	2.14515e-132	6.58355e-130	Chr1_A_fumigatus_Af293	3668689	3673071	+	4231	Afu1g13750	GO:0003677;GO:0003700;GO:0006355;GO:0005575;GO:0005634;GO:0008150	-	gi|70995980|ref|XP_752745.1| C2H2 transcription factor (Rpn4) [Aspergillus fumigatus Af293] &gt;gi|66850380|gb|EAL90707.1| C2H2 transcription factor (Rpn4), putative [Aspergillus fumigatus Af293] &gt;gi|159131500|gb|EDP56613.1| C2H2 transcription factor (Rpn4), putative [Aspergillus fumigatus A1163]	C2H2transcriptionfactor
Afu4g08710	7342.78	13303.2	1382.37	0.103913	-3.26655	1.16678e-131	3.46899e-129	Chr4_A_fumigatus_Af293	2254920	2256767	-	1624	Afu4g08710	GO:0016491;GO:0005739;GO:0050664	-	gi|70994214|ref|XP_751954.1| short chain dehydrogenase [Aspergillus fumigatus Af293] &gt;gi|66849588|gb|EAL89916.1| short chain dehydrogenase, putative [Aspergillus fumigatus Af293] &gt;gi|159125131|gb|EDP50248.1| short chain dehydrogenase, putative [Aspergillus fumigatus A1163] &gt;gi|846908647|gb|KMK54612.1| short chain dehydrogenase [Aspergillus fumigatus Z5]	Putativeshortchaindehydrogenase
Afu1g01690	9894.92	848.236	18941.6	22.3306	4.48095	1.90494e-131	5.49199e-129	Chr1_A_fumigatus_Af293	521420	523981	-	2385	Afu1g01690	GO:0004497;GO:0016705;GO:0005575;GO:0005506;GO:0016021;GO:0055114;GO:0020037;GO:0016712	-	gi|70990140|ref|XP_749919.1| cytochrome P450 alkane hydroxylase [Aspergillus fumigatus Af293] &gt;gi|66847551|gb|EAL87881.1| cytochrome P450 alkane hydroxylase, putative [Aspergillus fumigatus Af293]	Hasdomain(s)withpredictedelectroncarrieractivity,hemebinding,ironionbinding,monooxygenaseactivity,oxidoreductaseactivityandactingonpaireddonors,more
Afu3g01900	5335.59	9425.04	1246.13	0.132215	-2.91905	3.37891e-131	9.45499e-129	Chr3_A_fumigatus_Af293	466129	468125	-	1901	Afu3g01900	GO:0006629;GO:0005575;GO:0003674	-	gi|146323171|ref|XP_748510.2| conserved hypothetical protein [Aspergillus fumigatus Af293] &gt;gi|129556500|gb|EAL86472.2| conserved hypothetical protein [Aspergillus fumigatus Af293]	Hasdomain(s)withpredictedroleinlipidmetabolicprocess
Afu1g03090	4272.86	7447.03	1098.69	0.147534	-2.76088	5.23729e-130	1.42365e-127	Chr1_A_fumigatus_Af293	890020	893171	+	3083	Afu1g03090	GO:0005575;GO:0008150;GO:0016021;GO:0003674;GO:0010883;GO:0005783	-	gi|70990420|ref|XP_750059.1| mitochondrial integral membrane protein [Aspergillus fumigatus Af293] &gt;gi|66847691|gb|EAL88021.1| mitochondrial integral membrane protein [Aspergillus fumigatus Af293] &gt;gi|159130540|gb|EDP55653.1| integral membrane protein [Aspergillus fumigatus A1163] &gt;gi|846911530|gb|KMK57420.1| integral membrane protein [Aspergillus fumigatus Z5]	Putativemitochondrialintegralmembraneprotein
Afu2g17840	1640.69	2912.29	369.093	0.126736	-2.9801	6.30155e-125	1.66536e-122	Chr2_A_fumigatus_Af293	4743718	4745587	+	1769	Afu2g17840	GO:0022857;GO:0042910;GO:0006855;GO:0003674;GO:0055085;GO:0005887	-	gi|71002878|ref|XP_756120.1| MFS transporter [Aspergillus fumigatus Af293] &gt;gi|66853758|gb|EAL94082.1| MFS transporter, putative [Aspergillus fumigatus Af293] &gt;gi|159130172|gb|EDP55286.1| MFS transporter, putative [Aspergillus fumigatus A1163]	Hasdomain(s)withpredictedroleintransmembranetransportandintegralcomponentofmembranelocalization
Afu3g01400	4416.19	330.803	8501.58	25.6998	4.68369	1.65534e-124	4.25647e-122	Chr3_A_fumigatus_Af293	348053	352621	+	4422	Afu3g01400	GO:0005886;GO:0005524;GO:0016020;GO:0042626;GO:0055085;GO:0006855;GO:0016887;GO:0044550;GO:0016021	-	gi|146323153|ref|XP_748461.2| ABC multidrug transporter [Aspergillus fumigatus Af293] &gt;gi|129556491|gb|EAL86423.2| ABC multidrug transporter, putative [Aspergillus fumigatus Af293]	PutativeABCmultidrugtransporter
Afu3g01070	2825.59	5392.78	258.403	0.0479165	-4.38333	6.68276e-124	1.67315e-121	Chr3_A_fumigatus_Af293	249094	251093	+	1782	Afu3g01070	GO:0005575;GO:0004503;GO:0004097;GO:0016491	K00505	gi|70985845|ref|XP_748428.1| tyrosinase [Aspergillus fumigatus Af293] &gt;gi|66846057|gb|EAL86390.1| tyrosinase, putative [Aspergillus fumigatus Af293] &gt;gi|159128437|gb|EDP53552.1| tyrosinase, putative [Aspergillus fumigatus A1163] &gt;gi|846912900|gb|KMK58752.1| tyrosinase [Aspergillus fumigatus Z5]	Ortholog(s)havecatecholoxidaseactivity
Afu7g06130	516.105	966.368	65.8425	0.068134	-3.87548	1.86427e-120	4.54787e-118	Chr7_A_fumigatus_Af293	1504756	1506745	+	1770	Afu7g06130	GO:0016021;GO:0008150;GO:0005575;GO:0003674	-	gi|146324862|ref|XP_748897.2| plasma membrane protein Pth11-like [Aspergillus fumigatus Af293] &gt;gi|129556622|gb|EAL86859.2| plasma membrane protein Pth11-like, putative [Aspergillus fumigatus Af293] &gt;gi|159123334|gb|EDP48454.1| plasma membrane protein Pth11-like, putative [Aspergillus fumigatus A1163] &gt;gi|846910287|gb|KMK56214.1| plasma membrane protein Pth11-like protein [Aspergillus fu…	OrthologofA.nidulansFGSCA4:AN6413,AN6419,AN6946,AN5312,AN5664,AN8328,AN3241,AN10369,AN1930,AN2386,AN1738,AN11159,AN8984,AN8951,AN1540,AN8971,AN9387,AN9266,AN9306,AN1317,AN10886,AN7232,AN7774,AN12202
Afu4g14510	425.82	17.2645	834.376	48.3289	5.59481	2.4015e-120	5.71198e-118	Chr4_A_fumigatus_Af293	3832621	3833644	-	849	Afu4g14510	-	-	gi|146323933|ref|XP_751382.2| hypothetical protein AFUA_4G14510 [Aspergillus fumigatus Af293] &gt;gi|129557463|gb|EAL89344.2| hypothetical protein AFUA_4G14510 [Aspergillus fumigatus Af293] &gt;gi|159125719|gb|EDP50836.1| hypothetical protein AFUB_071760 [Aspergillus fumigatus A1163]	MethyltransferasetpcH
Afu3g06720	2692.17	436.728	4947.62	11.3288	3.50193	5.1826e-118	1.20262e-115	Chr3_A_fumigatus_Af293	1667616	1668702	-	1053	Afu3g06720	GO:0005575;GO:0008150;GO:0003674	-	gi|71000501|ref|XP_754934.1| ThiJ/PfpI family protein [Aspergillus fumigatus Af293] &gt;gi|66852571|gb|EAL92896.1| ThiJ/PfpI family protein [Aspergillus fumigatus Af293] &gt;gi|159127947|gb|EDP53062.1| ThiJ/PfpI family protein [Aspergillus fumigatus A1163] &gt;gi|666428703|gb|KEY76353.1| transcription factor ThiJ/PfpI [Aspergillus fumigatus var. RP-2014]	OrthologofAspergillusfumigatusA1163:AFUB_042330
Afu3g13000	183.234	365.891	0.576316	0.0015751	-9.31034	4.3032e-117	9.74776e-115	Chr3_A_fumigatus_Af293	3453857	3455764	-	1830	Afu3g13000	GO:0008320;GO:0051131;GO:0034551;GO:0005743;GO:0005524;GO:0042626;GO:0032979;GO:0031966	K08900	gi|70999199|ref|XP_754321.1| mitochondrial chaperone BCS1 [Aspergillus fumigatus Af293] &gt;gi|66851958|gb|EAL92283.1| mitochondrial chaperone BCS1, putative [Aspergillus fumigatus Af293] &gt;gi|159127338|gb|EDP52453.1| mitochondrial chaperone BCS1, putative [Aspergillus fumigatus A1163] &gt;gi|666433313|gb|KEY80868.1| mitochondrial chaperone BCS1 [Aspergillus fumigatus var. RP-2014] &gt;gi|84691…	Ortholog(s)haveproteintransmembranetransporteractivityandroleinchaperone-mediatedproteincomplexassembly,mitochondrialrespiratorychaincomplexIIIassembly,proteininsertionintomitochondrialmembranefrominnerside
Afu5g10490	2940.57	788.439	5092.71	6.45923	2.69136	1.47951e-116	3.2735e-114	Chr5_A_fumigatus_Af293	2678278	2680338	-	1836	Afu5g10490	GO:0016787;GO:0016021;GO:0005575;GO:0070051;GO:0008150	K01426	gi|70997715|ref|XP_753594.1| amidase [Aspergillus fumigatus Af293] &gt;gi|66851230|gb|EAL91556.1| amidase, putative [Aspergillus fumigatus Af293] &gt;gi|159126673|gb|EDP51789.1| amidase, putative [Aspergillus fumigatus A1163]	Amidase
Afu1g02620	2805.88	609.696	5002.06	8.20418	3.03636	1.39994e-115	3.02706e-113	Chr1_A_fumigatus_Af293	763378	763989	-	468	Afu1g02620	GO:0003674;GO:0005743;GO:0005575;GO:0008150;GO:0005739	K18172	gi|70990326|ref|XP_750012.1| conserved hypothetical protein [Aspergillus fumigatus Af293] &gt;gi|66847644|gb|EAL87974.1| conserved hypothetical protein [Aspergillus fumigatus Af293] &gt;gi|159130492|gb|EDP55605.1| conserved hypothetical protein [Aspergillus fumigatus A1163]	OrthologofAspergillusfumigatusA1163:AFUB_003000
Afu3g00200	424.13	825.812	22.4478	0.0271827	-5.20117	3.19614e-115	6.75735e-113	Chr3_A_fumigatus_Af293	37109	39901	+	2147	Afu3g00200	GO:0016021;GO:0022857;GO:0016020;GO:0055085	-	gi|146323113|ref|XP_748341.2| hexose transporter protein [Aspergillus fumigatus Af293] &gt;gi|129556471|gb|EAL86303.2| hexose transporter protein [Aspergillus fumigatus Af293]	Hasdomain(s)withpredictedsubstrate-specifictransmembranetransporteractivity,transmembranetransporteractivity,roleintransmembranetransportandintegralcomponentofmembrane,membranelocalization
Afu4g09590	682.098	1246.77	117.428	0.0941855	-3.40835	1.21632e-114	2.51566e-112	Chr4_A_fumigatus_Af293	2500812	2503091	+	2211	Afu4g09590	GO:0016021;GO:0008150;GO:0005575;GO:0003674	-	gi|146323789|ref|XP_751867.2| conserved hypothetical protein [Aspergillus fumigatus Af293] &gt;gi|129557535|gb|EAL89829.2| conserved hypothetical protein [Aspergillus fumigatus Af293] &gt;gi|159125218|gb|EDP50335.1| conserved hypothetical protein [Aspergillus fumigatus A1163] &gt;gi|666432559|gb|KEY80136.1| hypothetical protein BA78_7937 [Aspergillus fumigatus var. RP-2014] &gt;gi|846908733|gb|KM…	OrthologofA.nidulansFGSCA4:AN1828,A.oryzaeRIB40:AO090003001283,Aspergilluswentii:Aspwe1_0022932andAspergillusterreusNIH2624:ATET_00787
Afu1g02530	1761.09	433.882	3088.3	7.11783	2.83144	3.60515e-114	7.29774e-112	Chr1_A_fumigatus_Af293	736825	739008	+	2056	Afu1g02530	GO:0016021;GO:0055085;GO:0016020;GO:0022857	-	gi|846911584|gb|KMK57474.1| MFS sugar transporter [Aspergillus fumigatus Z5]	Hasdomain(s)withpredictedsubstrate-specifictransmembranetransporteractivity,transmembranetransporteractivity,roleintransmembranetransportandintegralcomponentofmembrane,membranelocalization
Afu7g02460	2023.42	3516.19	530.652	0.150917	-2.72818	3.80244e-113	7.53676e-111	Chr7_A_fumigatus_Af293	670546	670974	+	429	Afu7g02460	GO:0003674;GO:0005575;GO:0008150	-	gi|146324616|ref|XP_746686.2| extracellular serine-rich protein [Aspergillus fumigatus Af293] &gt;gi|129555383|gb|EAL84648.2| extracellular serine-rich protein, putative [Aspergillus fumigatus Af293] &gt;gi|159123068|gb|EDP48188.1| extracellular serine-rich protein, putative [Aspergillus fumigatus A1163] &gt;gi|846910020|gb|KMK55952.1| extracellular serine-rich protein [Aspergillus fumigatus Z5]	Putativeadhesin
Afu4g11250	20989.5	36419.9	5559.17	0.152641	-2.71179	1.00025e-112	1.91233e-110	Chr4_A_fumigatus_Af293	2943732	2944595	+	864	Afu4g11250	-	K01673	gi|70993714|ref|XP_751704.1| carbonic anhydrase Nce103 [Aspergillus fumigatus Af293] &gt;gi|66849338|gb|EAL89666.1| carbonic anhydrase Nce103, putative [Aspergillus fumigatus Af293] &gt;gi|143024544|gb|ABO93147.1| carbonic anhydrase [Aspergillus fumigatus]	Putativecarbonicanhydrase
Afu5g00700	662.521	1209.99	115.048	0.0950817	-3.39469	1.00501e-112	1.91233e-110	Chr5_A_fumigatus_Af293	198333	199209	-	774	Afu5g00700	GO:0003674;GO:0008150;GO:0005575	-	gi|846913016|gb|KMK58844.1| hypothetical protein Y699_00045 [Aspergillus fumigatus Z5]	OrthologofAspergillusfumigatusA1163:AFUB_049170andAspergillusnigerATCC1015:127191-mRNA
Afu5g02650	6361.09	923.033	11799.2	12.783	3.67616	2.93299e-112	5.47146e-110	Chr5_A_fumigatus_Af293	692297	693109	-	690	Afu5g02650	GO:0008150;GO:0005575;GO:0003674	-	gi|846913201|gb|KMK59029.1| hypothetical protein Y699_00230 [Aspergillus fumigatus Z5]	proteinofunknownfunction
Afu8g06080	1161.81	257.892	2065.72	8.01002	3.00181	2.45653e-111	4.49451e-109	Chr8_A_fumigatus_Af293	1447753	1449394	-	1642	Afu8g06080	GO:0005741;GO:0005344;GO:0071218;GO:0055114;GO:0019825;GO:0071500;GO:0042602;GO:0016966;GO:0046210;GO:0071949;GO:1902170;GO:0008941;GO:0034599;GO:0020037;GO:0005739;GO:0005759;GO:0046872;GO:0016491;GO:0010494;GO:0005829;GO:0045461;GO:0051409	-	gi|70983767|ref|XP_747410.1| flavohemoprotein [Aspergillus fumigatus Af293] &gt;gi|66845036|gb|EAL85372.1| flavohemoprotein, putative [Aspergillus fumigatus Af293]	Putativeflavohemoprotein
Afu1g06020	21879.6	36781.7	6977.49	0.1897	-2.39821	2.75134e-111	4.93892e-109	Chr1_A_fumigatus_Af293	1735423	1740547	+	5125	Afu1g06020	GO:0003674;GO:0008150;GO:0005575	-	gi|70991006|ref|XP_750352.1| DnaJ domain protein [Aspergillus fumigatus Af293] &gt;gi|66847984|gb|EAL88314.1| DnaJ domain protein [Aspergillus fumigatus Af293]	OrthologofA.nidulansFGSCA4:AN4206,A.nigerCBS513.88:An18g03870,Aspergilluswentii:Aspwe1_0026071,Aspergillussydowii:Aspsy1_0059171andAspergillusterreusNIH2624:ATET_03025
Afu2g02690	4815.77	1436.57	8194.96	5.70453	2.51211	3.33762e-110	5.8804e-108	Chr2_A_fumigatus_Af293	689889	693981	-	3565	Afu2g02690	-	-	gi|846911774|gb|KMK57642.1| fungal specific transcription factor, putative [Aspergillus fumigatus Z5]	Fungalspecifictranscriptionfactor,putative
Afu5g07340	18896	31682.5	6109.61	0.192839	-2.37453	1.44815e-108	2.50503e-106	Chr5_A_fumigatus_Af293	1827643	1828896	+	1131	Afu5g07340	GO:0006413;GO:0051082;GO:0005829;GO:0051087;GO:0006457;GO:0051085;GO:0005575	K09510	gi|70998356|ref|XP_753900.1| DnaJ domain protein Psi [Aspergillus fumigatus Af293] &gt;gi|66851536|gb|EAL91862.1| DnaJ domain protein Psi, putative [Aspergillus fumigatus Af293] &gt;gi|159126365|gb|EDP51481.1| DnaJ domain protein Psi, putative [Aspergillus fumigatus A1163] &gt;gi|666433839|gb|KEY81376.1| DnaJ Psi [Aspergillus fumigatus var. RP-2014] &gt;gi|846913557|gb|KMK59385.1| DnaJ domain-con…	Ortholog(s)havecytosol,nucleuslocalization
Afu7g08500	329.429	627.911	30.9468	0.0492853	-4.3427	1.73991e-107	2.95599e-105	Chr7_A_fumigatus_Af293	1967748	1972855	+	3819	Afu7g08500	GO:0008150;GO:0005634;GO:0005575;GO:0017053;GO:0005515;GO:0003674;GO:0000790;GO:0000122	-	gi|70986548|ref|XP_748765.1| NACHT and WD40 domain protein [Aspergillus fumigatus Af293] &gt;gi|66846395|gb|EAL86727.1| NACHT and WD40 domain protein [Aspergillus fumigatus Af293]	OrthologofA.oryzaeRIB40:AO090010000783,Aspergillusglaucus:Aspgl1_0068939,Aspgl1_0124292,AspergillusflavusNRRL3357:AFL2T_00932andAspergilluskawachii:Aspka1_0182640
Afu3g07910	1461.25	2538.12	384.388	0.151446	-2.72313	4.3048e-105	7.18524e-103	Chr3_A_fumigatus_Af293	2000297	2002786	+	2490	Afu3g07910	-	K01784	gi|71000257|ref|XP_754823.1| UDP-glucose 4-epimerase [Aspergillus fumigatus Af293] &gt;gi|66095588|gb|AAY42823.1| UDP-GAL-4-epimerase [Aspergillus fumigatus] &gt;gi|66852460|gb|EAL92785.1| UDP-glucose 4-epimerase, putative [Aspergillus fumigatus Af293] &gt;gi|159127834|gb|EDP52949.1| UDP-glucose 4-epimerase, putative [Aspergillus fumigatus A1163] &gt;gi|846914744|gb|KMK60562.1| UDP-glucose 4-epim…	UDP-glucose4-epimerase
Afu5g11250	614.012	1158.2	69.8247	0.0602873	-4.052	5.79976e-105	9.51361e-103	Chr5_A_fumigatus_Af293	2882073	2883299	+	1227	Afu5g11250	GO:0005575;GO:0008150;GO:0003674	-	gi|159126745|gb|EDP51861.1| scramblase family protein [Aspergillus fumigatus A1163]	OrthologofA.oryzaeRIB40:AO090026000720,Aspergillusglaucus:Aspgl1_0052593,AspergillusflavusNRRL3357:AFL2T_06595andNeosartoryafischeriNRRL181:NFIA_076020
Afu5g09970	4949.19	8472.26	1426.13	0.168329	-2.57064	1.16483e-104	1.87833e-102	Chr5_A_fumigatus_Af293	2574052	2575929	+	1821	Afu5g09970	GO:0050151;GO:0005575;GO:0071949;GO:0006631	K10254	gi|146324135|ref|XP_753643.2| 67 kDa myosin-cross-reactive antigen family protein [Aspergillus fumigatus Af293] &gt;gi|129558051|gb|EAL91605.2| 67 kDa myosin-cross-reactive antigen family protein [Aspergillus fumigatus Af293]	Hasdomain(s)withpredictedFADbinding,oleatehydrataseactivityandroleinfattyacidmetabolicprocess
Afu3g13110	13017.8	22507.6	3527.89	0.156742	-2.67354	1.99213e-104	3.15886e-102	Chr3_A_fumigatus_Af293	3480552	3484550	+	3886	Afu3g13110	GO:0003674;GO:0005575;GO:0008150	-	gi|70999179|ref|XP_754311.1| extracellular serine-threonine rich protein [Aspergillus fumigatus Af293] &gt;gi|66851948|gb|EAL92273.1| extracellular serine-threonine rich protein [Aspergillus fumigatus Af293] &gt;gi|846914231|gb|KMK60049.1| extracellular serine-threonine rich protein [Aspergillus fumigatus Z5]	Putativeadhesin
Afu5g00590	8194.77	1940.18	14449.4	7.44744	2.89674	1.02912e-103	1.60509e-101	Chr5_A_fumigatus_Af293	167534	168580	-	1047	Afu5g00590	GO:0009082;GO:0008150;GO:0005575;GO:0005829;GO:0003674;GO:0004084	-	gi|70985548|ref|XP_748280.1| hypothetical protein AFUA_5G00590 [Aspergillus fumigatus Af293] &gt;gi|66845908|gb|EAL86242.1| hypothetical protein AFUA_5G00590 [Aspergillus fumigatus Af293]	OrthologofA.nigerCBS513.88:An15g07140,An13g01800,NeosartoryafischeriNRRL181:NFIA_023890,NFIA_041900andAspergilluswentii:Aspwe1_0039567,Aspwe1_0040764,Aspwe1_0044902
Afu3g12740	1311.16	2303.34	318.971	0.138482	-2.85223	6.23302e-103	9.56466e-101	Chr3_A_fumigatus_Af293	3384895	3388659	+	3765	Afu3g12740	GO:0016787;GO:0005524;GO:0015673;GO:0046872;GO:0043682;GO:0006825;GO:0015691;GO:0005886;GO:0030001;GO:0006878;GO:0000166;GO:0005507;GO:0016021	-	gi|70999251|ref|XP_754347.1| copper resistance-associated P-type ATPase [Aspergillus fumigatus Af293] &gt;gi|66851984|gb|EAL92309.1| copper resistance-associated P-type ATPase, putative [Aspergillus fumigatus Af293]	Putativecopperresistance-associatedP-typeATPase
Afu6g02550	1223.49	302.655	2144.34	7.08509	2.82479	1.23358e-102	1.8629e-100	Chr6_A_fumigatus_Af293	483780	485690	+	1794	Afu6g02550	-	K16075	gi|70984633|ref|XP_747823.1| magnesium ion transporter (Mrs2) [Aspergillus fumigatus Af293] &gt;gi|74667363|sp|Q4WCV3.1|MRS2_ASPFU RecName: Full=Mitochondrial inner membrane magnesium transporter mrs2; AltName: Full=RNA-splicing protein mrs2; Flags: Precursor &gt;gi|66845450|gb|EAL85785.1| magnesium ion transporter (Mrs2), putative [Aspergillus fumigatus Af293] &gt;gi|159122605|gb|EDP47726.1| mag…	Ortholog(s)havemitochondrionlocalization
Afu3g03320	11954.6	21665.2	2244.01	0.103576	-3.27123	8.87259e-102	1.31897e-99	Chr3_A_fumigatus_Af293	887388	889361	-	1865	Afu3g03320	GO:0055085;GO:0003674;GO:0071627;GO:0022857;GO:0016021	-	gi|70986316|ref|XP_748652.1| MFS monocarboxylate transporter [Aspergillus fumigatus Af293] &gt;gi|66846281|gb|EAL86614.1| MFS monocarboxylate transporter, putative [Aspergillus fumigatus Af293] &gt;gi|159128203|gb|EDP53318.1| MFS monocarboxylate transporter, putative [Aspergillus fumigatus A1163] &gt;gi|846912581|gb|KMK58433.1| MFS monocarboxylate transporter [Aspergillus fumigatus Z5]	Hasdomain(s)withpredictedroleintransmembranetransportandintegralcomponentofmembranelocalization
Afu2g08240	1612.31	435.955	2788.66	6.39667	2.67732	1.57597e-101	2.30674e-99	Chr2_A_fumigatus_Af293	2125943	2128494	+	2382	Afu2g08240	GO:0005634;GO:0042025;GO:0000981;GO:0003677;GO:0006351;GO:0008270;GO:0045944;GO:0006355;GO:0043565	-	gi|71000954|ref|XP_755158.1| C6 transcription factor [Aspergillus fumigatus Af293] &gt;gi|66852796|gb|EAL93120.1| C6 transcription factor, putative [Aspergillus fumigatus Af293] &gt;gi|159129252|gb|EDP54366.1| C6 transcription factor, putative [Aspergillus fumigatus A1163]	Ortholog(s)havesequence-specificDNAbindingactivityandnucleuslocalization
Afu1g00510	3953.92	6655.83	1252.02	0.188108	-2.41037	2.55012e-101	3.67604e-99	Chr1_A_fumigatus_Af293	158014	160063	+	1740	Afu1g00510	-	K00102	gi|70989908|ref|XP_749803.1| D-lactate dehydrogenase (cytochrome) [Aspergillus fumigatus Af293] &gt;gi|66847435|gb|EAL87765.1| D-lactate dehydrogenase (cytochrome), putative [Aspergillus fumigatus Af293] &gt;gi|159122822|gb|EDP47943.1| D-lactate dehydrogenase (cytochrome), putative [Aspergillus fumigatus A1163] &gt;gi|666436514|gb|KEY83834.1| D lactate dehydrogenase cytochrome [Aspergillus fumiga…	D-lactatedehydrogenase(cytochrome)
Afu2g14110	5174.27	8655.55	1693	0.195597	-2.35404	3.01769e-100	4.28512e-98	Chr2_A_fumigatus_Af293	3688311	3692127	+	3741	Afu2g14110	-	K10259	gi|71002126|ref|XP_755744.1| sulfur metabolite repression control protein SconB [Aspergillus fumigatus Af293] &gt;gi|74675188|sp|Q4X0A9.1|SCONB_ASPFU RecName: Full=Probable E3 ubiquitin ligase complex SCF subunit sconB; AltName: Full=Sulfur controller B; AltName: Full=Sulfur metabolite repression control protein B &gt;gi|302595837|sp|B0XTS1.1|SCONB_ASPFC RecName: Full=Probable E3 ubiquitin ligase…	Ortholog(s)haveproteinbinding,bridging,ubiquitinbindingactivity
Afu6g11390	8705.52	14857.4	2553.64	0.171877	-2.54055	5.47238e-100	7.6565e-98	Chr6_A_fumigatus_Af293	2823434	2825489	+	1786	Afu6g11390	-	K22834	gi|70992347|ref|XP_751022.1| 1,3-beta-glucanosyltransferase Gel2 [Aspergillus fumigatus Af293] &gt;gi|229890268|sp|B0Y8H9.1|GEL2_ASPFC RecName: Full=1,3-beta-glucanosyltransferase gel2; AltName: Full=Glucan elongating glucanosyltransferase 2; Flags: Precursor &gt;gi|229890269|sp|P0C954.1|GEL2_ASPFU RecName: Full=1,3-beta-glucanosyltransferase gel2; AltName: Full=Glucan elongating glucanosyltransf…	GPI-anchored1,3-beta-glucanosyltransferase
Afu7g02220	3667.22	6158.42	1176.02	0.190962	-2.38865	3.88567e-99	5.35772e-97	Chr7_A_fumigatus_Af293	593079	594789	+	1657	Afu7g02220	GO:0008150;GO:0005675;GO:0005575;GO:0003674	-	gi|70982364|ref|XP_746710.1| conserved hypothetical protein [Aspergillus fumigatus Af293] &gt;gi|66844334|gb|EAL84672.1| conserved hypothetical protein [Aspergillus fumigatus Af293] &gt;gi|159123047|gb|EDP48167.1| conserved hypothetical protein [Aspergillus fumigatus A1163] &gt;gi|666435811|gb|KEY83231.1| hypothetical protein BA78_6857 [Aspergillus fumigatus var. RP-2014] &gt;gi|846909999|gb|KMK5…	OrthologofA.nidulansFGSCA4:AN9091,A.nigerCBS513.88:An12g00440,Aspergilluswentii:Aspwe1_0042339,Aspergillussydowii:Aspsy1_0120658andAspergillusterreusNIH2624:ATET_01854
Afu1g15270	85541.3	140978	30104.8	0.213543	-2.2274	5.23087e-99	7.1095e-97	Chr1_A_fumigatus_Af293	4111044	4114184	+	3141	Afu1g15270	GO:0070370;GO:0005524;GO:0016787;GO:0016887;GO:0051787;GO:0005737;GO:0071218;GO:0005634;GO:0042026;GO:0043335	K03695	gi|70996282|ref|XP_752896.1| heat shock protein Hsp98/Hsp104/ClpA [Aspergillus fumigatus Af293] &gt;gi|66850531|gb|EAL90858.1| heat shock protein Hsp98/Hsp104/ClpA, putative [Aspergillus fumigatus Af293] &gt;gi|159131650|gb|EDP56763.1| heat shock protein Hsp98/Hsp104/ClpA, putative [Aspergillus fumigatus A1163]	Ortholog(s)haveATPaseactivity,misfoldedproteinbindingactivity,roleincellularresponsetomisfoldedprotein,proteinrefolding,proteinunfoldingandcytosol,nuclearenvelopelocalization
Afu6g03320	8275.66	1469.33	15082	10.2646	3.3596	1.40835e-98	1.88719e-96	Chr6_A_fumigatus_Af293	705232	708872	-	3462	Afu6g03320	GO:0022857;GO:0005887;GO:0003674;GO:0055085;GO:0016021	-	gi|70984475|ref|XP_747744.1| MFS multidrug transporter [Aspergillus fumigatus Af293] &gt;gi|66845371|gb|EAL85706.1| MFS multidrug transporter, putative [Aspergillus fumigatus Af293] &gt;gi|159122527|gb|EDP47648.1| MFS multidrug transporter, putative [Aspergillus fumigatus A1163]	Hasdomain(s)withpredictedroleintransmembranetransportandintegralcomponentofmembranelocalization
Afu3g12170	556.67	1008.63	104.709	0.103813	-3.26794	4.54229e-98	6.00213e-96	Chr3_A_fumigatus_Af293	3201488	3204429	+	2500	Afu3g12170	GO:0055085;GO:0022857;GO:0016020;GO:0016021	-	gi|846914321|gb|KMK60139.1| MFS sugar transporter, putative [Aspergillus fumigatus Z5]	Hasdomain(s)withpredictedsubstrate-specifictransmembranetransporteractivity,transmembranetransporteractivity,roleintransmembranetransportandintegralcomponentofmembrane,membranelocalization
Afu2g07690	1077.86	1877.91	277.805	0.147933	-2.75698	5.40838e-98	7.04868e-96	Chr2_A_fumigatus_Af293	1968332	1971631	+	3234	Afu2g07690	GO:0000079;GO:0005575;GO:0000086;GO:0004674;GO:0035690;GO:0005524;GO:1901892;GO:0005634;GO:0006468;GO:0009405;GO:0051321;GO:0000902;GO:0004672	K03114	gi|71000846|ref|XP_755104.1| protein kinase [Aspergillus fumigatus Af293] &gt;gi|66852742|gb|EAL93066.1| protein kinase, putative [Aspergillus fumigatus Af293]	Ortholog(s)haveroleinG2/Mtransitionofmitoticcellcycle,cellmorphogenesis,cellularresponsetodrug,negativeregulationofcellseptumassemblyandpathogenesis,more
Afu3g02670	921.821	217.362	1626.28	7.48191	2.90341	3.93739e-97	5.06221e-95	Chr3_A_fumigatus_Af293	694320	697843	+	3359	Afu3g02670	GO:0019748;GO:0003824;GO:0044550;GO:0005575	-	gi|146323205|ref|XP_748589.2| NRPS-like enzyme [Aspergillus fumigatus Af293] &gt;gi|129556517|gb|EAL86551.2| NRPS-like enzyme, putative [Aspergillus fumigatus Af293]	Proteinsimilartononribosomalpeptidesynthases(NRPS-like),encodedinapredictedsecondarymetabolitegenecluster
Afu2g10030	15750.2	25945.4	5554.96	0.214102	-2.22363	1.3172e-96	1.67091e-94	Chr2_A_fumigatus_Af293	2569508	2570778	-	1105	Afu2g10030	-	-	gi|71001310|ref|XP_755336.1| actin cytoskeleton protein (VIP1) [Aspergillus fumigatus Af293] &gt;gi|66852974|gb|EAL93298.1| actin cytoskeleton protein (VIP1), putative [Aspergillus fumigatus Af293]	Immunoreactiveprotein
Afu1g17030	703.916	1250.36	157.472	0.125941	-2.98918	3.90726e-95	4.89128e-93	Chr1_A_fumigatus_Af293	4645967	4647400	+	1434	Afu1g17030	GO:0016021;GO:0016740;GO:0005575;GO:0003674	-	gi|70996632|ref|XP_753071.1| glycosyl transferase [Aspergillus fumigatus Af293] &gt;gi|66850706|gb|EAL91033.1| glycosyl transferase, putative [Aspergillus fumigatus Af293] &gt;gi|846909089|gb|KMK55047.1| glycosyl transferase [Aspergillus fumigatus Z5]	Putativeglycosyltransferase,phoB-regulated
Afu4g01440	245.768	14.7067	476.828	32.4225	5.01892	1.46577e-94	1.81109e-92	Chr4_A_fumigatus_Af293	375719	377324	-	1503	Afu4g01440	GO:0005515;GO:0003674;GO:0008150;GO:0005575	-	gi|70981568|ref|XP_746313.1| glutathione S-transferase family protein [Aspergillus fumigatus Af293] &gt;gi|66843935|gb|EAL84275.1| glutathione S-transferase family protein [Aspergillus fumigatus Af293] &gt;gi|159122076|gb|EDP47199.1| glutathione S-transferase family protein [Aspergillus fumigatus A1163] &gt;gi|666435569|gb|KEY83009.1| glutathione S transferase [Aspergillus fumigatus var. RP-2014]…	PredictedglutathioneStransferase
Afu3g10660	4993.57	8282.19	1704.95	0.205857	-2.28028	4.86003e-94	5.92799e-92	Chr3_A_fumigatus_Af293	2760414	2762705	+	2095	Afu3g10660	-	K01641	gi|70999672|ref|XP_754553.1| hydroxymethylglutaryl-CoA synthase Erg13 [Aspergillus fumigatus Af293] &gt;gi|66852190|gb|EAL92515.1| hydroxymethylglutaryl-CoA synthase Erg13, putative [Aspergillus fumigatus Af293]	Putativehydroxymethylglutaryl-coenzymeAsynthasewithapredictedroleinergosterolbiosynthesis
Afu5g06110	1195.75	253.496	2138.01	8.4341	3.07623	9.15949e-94	1.10308e-91	Chr5_A_fumigatus_Af293	1456850	1459605	+	2425	Afu5g06110	GO:0003674;GO:0008150;GO:0005575	-	gi|849275323|dbj|GAO82242.1| hypothetical protein AUD_1202 [Aspergillus udagawae]	OrthologofA.nidulansFGSCA4:AN2297,A.nigerCBS513.88:An17g01730,A.oryzaeRIB40:AO090009000647,Aspergilluswentii:Aspwe1_0167381andAspergillussydowii:Aspsy1_0039618
Afu6g07670	11512.3	4123.8	18900.9	4.58337	2.19641	1.00226e-92	1.19194e-90	Chr6_A_fumigatus_Af293	1741179	1742990	-	1754	Afu6g07670	-	K02259	gi|70991619|ref|XP_750658.1| cytochrome c oxidase assembly protein cox15 [Aspergillus fumigatus Af293] &gt;gi|66848291|gb|EAL88620.1| cytochrome c oxidase assembly protein cox15 [Aspergillus fumigatus Af293]	Cytochromecoxidaseassemblyproteinwithapredictedroleinoxidativephosphorylation
Afu8g05985	7612.79	13774.1	1451.43	0.105374	-3.24641	3.41792e-90	4.01457e-88	Chr8_A_fumigatus_Af293	1421584	1423991	+	2257	Afu8g05985	GO:0009277;GO:0003674;GO:0005575;GO:0008150	-	gi|146324767|ref|XP_747401.2| conserved hypothetical protein [Aspergillus fumigatus Af293] &gt;gi|129556144|gb|EAL85363.2| conserved hypothetical protein [Aspergillus fumigatus Af293] &gt;gi|846910675|gb|KMK56574.1| hypothetical protein Y699_05489 [Aspergillus fumigatus Z5]	OrthologofA.nidulansFGSCA4:AN1603,NeosartoryafischeriNRRL181:NFIA_098760,NFIA_099140,Aspergilluswentii:Aspwe1_0689083andAspergillusversicolor:Aspve1_0037404
Afu4g06010	5079.22	1783.49	8374.95	4.69583	2.23138	3.94146e-90	4.57305e-88	Chr4_A_fumigatus_Af293	1526143	1526984	+	762	Afu4g06010	GO:0003674;GO:0017196;GO:0016740;GO:0035690;GO:0016021;GO:0005575	K20815	gi|70994892|ref|XP_752223.1| peptide alpha-N-acetyltransferase Nat2 [Aspergillus fumigatus Af293] &gt;gi|66849857|gb|EAL90185.1| peptide alpha-N-acetyltransferase Nat2, putative [Aspergillus fumigatus Af293] &gt;gi|159124863|gb|EDP49980.1| peptide alpha-N-acetyltransferase Nat2, putative [Aspergillus fumigatus A1163] &gt;gi|846908373|gb|KMK54338.1| peptide alpha-N-acetyltransferase Nat2 [Aspergil…	Ortholog(s)haveroleinN-terminalpeptidyl-methionineacetylation,cellularresponsetodrugandmitochondrionlocalization
Afu6g03600	986.361	144.657	1828.07	12.6372	3.65961	4.80785e-90	5.51107e-88	Chr6_A_fumigatus_Af293	785080	787130	-	1687	Afu6g03600	GO:0003674;GO:0016021;GO:0005575;GO:0008150	-	gi|70984408|ref|XP_747717.1| integral membrane protein (Pth11) [Aspergillus fumigatus Af293] &gt;gi|66845344|gb|EAL85679.1| integral membrane protein (Pth11), putative [Aspergillus fumigatus Af293]	OrthologofA.nidulansFGSCA4:AN6413,AN6419,AN6946,AN5312,AN5664,AN8328,AN3241,AN10369,AN1930,AN2386,AN1738,AN11159,AN8984,AN8951,AN1540,AN8971,AN9387,AN9266,AN9306,AN1317,AN10886,AN7232,AN7774,AN12202
Afu4g09560	1382.15	2589.85	174.44	0.0673551	-3.89207	6.03801e-90	6.83876e-88	Chr4_A_fumigatus_Af293	2494977	2496693	-	1566	Afu4g09560	-	K14709	gi|70994044|ref|XP_751869.1| ZIP Zinc transporter [Aspergillus fumigatus Af293] &gt;gi|66849503|gb|EAL89831.1| ZIP Zinc transporter, putative [Aspergillus fumigatus Af293]	Zinctransporterthatfunctionsinneutraloralkalineenvironments
Afu4g01285	403.478	754.277	52.6786	0.0698398	-3.83981	8.17962e-90	9.1554e-88	Chr4_A_fumigatus_Af293	341046	342241	+	1062	Afu4g01285	GO:0003674;GO:0005575;GO:0008150	-	-	proteinofunknownfunction
Afu1g11180	13758.7	22435.7	5081.67	0.226499	-2.14242	2.97537e-89	3.29159e-87	Chr1_A_fumigatus_Af293	2944343	2946736	-	2394	Afu1g11180	-	K03695	gi|70995456|ref|XP_752483.1| heat shock protein/chaperonin HSP78 [Aspergillus fumigatus Af293] &gt;gi|66850118|gb|EAL90445.1| heat shock protein/chaperonin HSP78, putative [Aspergillus fumigatus Af293] &gt;gi|159131238|gb|EDP56351.1| heat shock protein/chaperonin HSP78, putative [Aspergillus fumigatus A1163] &gt;gi|666433524|gb|KEY81073.1| heat shock protein/chaperonin HSP78 [Aspergillus fumigatu…	Heatshockprotein/chaperonin
Afu6g03350	2294.26	743.744	3844.77	5.16949	2.37002	7.39225e-89	8.08389e-87	Chr6_A_fumigatus_Af293	712946	714006	+	1061	Afu6g03350	GO:0016798;GO:0008150;GO:0005575;GO:0008080;GO:0008152	-	gi|70984469|ref|XP_747741.1| GNAT family N-acetyltransferase [Aspergillus fumigatus Af293] &gt;gi|66845368|gb|EAL85703.1| GNAT family N-acetyltransferase, putative [Aspergillus fumigatus Af293] &gt;gi|159122524|gb|EDP47645.1| GNAT family N-acetyltransferase, putative [Aspergillus fumigatus A1163]	Hasdomain(s)withpredictedN-acetyltransferaseactivity
Afu2g08260	764.753	175.688	1353.82	7.70583	2.94595	2.7152e-88	2.93551e-86	Chr2_A_fumigatus_Af293	2130278	2132416	-	1858	Afu2g08260	GO:0005575;GO:0055114;GO:0003824;GO:0016491;GO:0010181	-	gi|71000958|ref|XP_755160.1| FMN binding oxidoreductase [Aspergillus fumigatus Af293] &gt;gi|66852798|gb|EAL93122.1| FMN binding oxidoreductase, putative [Aspergillus fumigatus Af293]	Hasdomain(s)withpredictedFMNbinding,catalyticactivity,oxidoreductaseactivityandroleinoxidation-reductionprocess
Afu2g12780	1699.93	532.088	2867.77	5.38965	2.43019	6.49378e-88	6.94178e-86	Chr2_A_fumigatus_Af293	3276162	3279122	-	2841	Afu2g12780	GO:0005575;GO:0008150;GO:0003674;GO:0005694	-	gi|71001856|ref|XP_755609.1| von Willebrand domain protein [Aspergillus fumigatus Af293] &gt;gi|66853247|gb|EAL93571.1| von Willebrand domain protein [Aspergillus fumigatus Af293]	OrthologofA.nidulansFGSCA4:AN5364,A.fumigatusAf293:Afu4g01160,NeosartoryafischeriNRRL181:NFIA_044160,NFIA_087930andAspergilluswentii:Aspwe1_0097047
Afu6g03510	2468.1	4672.7	263.505	0.0563925	-4.14835	2.15726e-87	2.28046e-85	Chr6_A_fumigatus_Af293	759084	761190	+	1851	Afu6g03510	GO:0016491;GO:0046208;GO:0055114;GO:0046592;GO:0015940;GO:0005575	K13366	gi|146324321|ref|XP_747726.2| flavin containing polyamine oxidase [Aspergillus fumigatus Af293] &gt;gi|129556250|gb|EAL85688.2| flavin containing polyamine oxidase, putative [Aspergillus fumigatus Af293]	Putativeflavincontainingpolyamineoxidase
Afu4g11730	5550.78	9091.85	2009.71	0.221045	-2.17759	3.4092e-87	3.5643e-85	Chr4_A_fumigatus_Af293	3101683	3103518	+	1779	Afu4g11730	-	-	gi|70993620|ref|XP_751657.1| glycerol dehydrogenase (GldB) [Aspergillus fumigatus Af293] &gt;gi|66849291|gb|EAL89619.1| glycerol dehydrogenase (GldB), putative [Aspergillus fumigatus Af293]	Putativeglyceroldehydrogenase
Afu3g11210	980.478	266.216	1694.74	6.36604	2.6704	4.75197e-87	4.91416e-85	Chr3_A_fumigatus_Af293	2943017	2944769	+	1699	Afu3g11210	GO:0036170;GO:0030447;GO:0036180;GO:0003674;GO:0005743;GO:0009267	-	gi|119491689|ref|XP_001263339.1| YagE family protein [Aspergillus fischeri NRRL 181] &gt;gi|119411499|gb|EAW21442.1| YagE family protein [Aspergillus fischeri NRRL 181]	Ortholog(s)haveroleincellularresponsetobioticstimulus,cellularresponsetostarvationandfilamentousgrowthofapopulationofunicellularorganismsinresponsetobioticstimulus,more
Afu2g09530	3189.33	5256.91	1121.74	0.213383	-2.22848	4.18926e-86	4.28566e-84	Chr2_A_fumigatus_Af293	2439753	2441367	-	1558	Afu2g09530	GO:0005575;GO:0030447;GO:0003674	-	gi|846916245|gb|KMK62029.1| hypothetical protein Y699_02870 [Aspergillus fumigatus Z5]	Ortholog(s)haveroleinfilamentousgrowthandintracellularlocalization
Afu3g07640	130819	210795	50842.3	0.241193	-2.05174	7.68671e-86	7.77993e-84	Chr3_A_fumigatus_Af293	1929979	1934508	+	4388	Afu3g07640	-	K01535	gi|71000305|ref|XP_754847.1| plasma membrane H+-ATPase Pma1 [Aspergillus fumigatus Af293] &gt;gi|66852484|gb|EAL92809.1| plasma membrane H+-ATPase Pma1 [Aspergillus fumigatus Af293]	PutativeplasmamembraneH+ATPase
Afu2g02990	1565.42	445.27	2685.57	6.03133	2.59248	3.2367e-85	3.24147e-83	Chr2_A_fumigatus_Af293	765755	767968	+	1257	Afu2g02990	GO:0008150;GO:0005575	-	gi|119498211|ref|XP_001265863.1| hypothetical protein NFIA_035340 [Aspergillus fischeri NRRL 181] &gt;gi|119414027|gb|EAW23966.1| conserved hypothetical protein [Aspergillus fischeri NRRL 181]	Hasdomain(s)withpredictedDNAbinding,chromatinbindingactivity
Afu4g13860	1313.97	398.126	2229.81	5.60077	2.48562	4.41114e-85	4.37162e-83	Chr4_A_fumigatus_Af293	3618376	3620240	+	1771	Afu4g13860	GO:0071949;GO:0005575;GO:0004497;GO:0044550	-	gi|146323901|ref|XP_751446.2| extracellular salicylate hydroxylase/monooxygenase [Aspergillus fumigatus Af293] &gt;gi|129557479|gb|EAL89408.2| extracellular salicylate hydroxylase/monooxygenase, putative [Aspergillus fumigatus Af293]	Hasdomain(s)withpredictedFADbinding,oxidoreductaseactivityandroleinmetabolicprocess
Afu3g03720	994.968	1704.01	285.925	0.167796	-2.57522	1.33137e-84	1.30584e-82	Chr3_A_fumigatus_Af293	1009249	1011471	-	2166	Afu3g03720	GO:0003674;GO:0008150;GO:0005575	-	gi|846915033|gb|KMK60851.1| hypothetical protein Y699_02052 [Aspergillus fumigatus Z5]	proteinofunknownfunction
Afu2g13030	6428.24	2028.32	10828.2	5.33849	2.41643	2.09839e-83	2.03715e-81	Chr2_A_fumigatus_Af293	3344456	3346012	+	1557	Afu2g13030	GO:0005524;GO:0006432;GO:0004812;GO:0070156;GO:0004826;GO:0005737;GO:0000166;GO:0043039;GO:0005739;GO:0005759;GO:0000049	K01889	gi|71001908|ref|XP_755635.1| phenylalanyl-tRNA synthetase alpha subunit (PodG) [Aspergillus fumigatus Af293] &gt;gi|66853273|gb|EAL93597.1| phenylalanyl-tRNA synthetase alpha subunit (PodG), putative [Aspergillus fumigatus Af293]	Ortholog(s)havephenylalanine-tRNAligaseactivity,roleinmitochondrialphenylalanyl-tRNAaminoacylationandmitochondrionlocalization
Afu2g11520	41067.9	65932	16203.7	0.245764	-2.02466	7.8897e-83	7.58208e-81	Chr2_A_fumigatus_Af293	2968867	2970661	-	1683	Afu2g11520	GO:0000324;GO:0055085;GO:1904659;GO:0005351;GO:0016020;GO:0046323;GO:0022857;GO:0098708;GO:0015578;GO:0015149;GO:0034219;GO:0005773;GO:0005886;GO:0016021;GO:0098704;GO:1990539;GO:0005355;GO:0005353	K08139	gi|71001606|ref|XP_755484.1| MFS monosaccharide transporter [Aspergillus fumigatus Af293] &gt;gi|66853122|gb|EAL93446.1| MFS monosaccharide transporter, putative [Aspergillus fumigatus Af293] &gt;gi|159129553|gb|EDP54667.1| MFS monosaccharide transporter, putative [Aspergillus fumigatus A1163] &gt;gi|666427795|gb|KEY75454.1| MFS monosaccharide transporter [Aspergillus fumigatus var. RP-2014] &gt;…	Monosugar-transportersimilartomstC
Afu3g08880	567.484	1001.51	133.462	0.133261	-2.90767	2.53894e-82	2.41555e-80	Chr3_A_fumigatus_Af293	2272253	2273815	-	1359	Afu3g08880	GO:0008150;GO:0005575;GO:0003674	-	gi|71000022|ref|XP_754728.1| conserved hypothetical protein [Aspergillus fumigatus Af293] &gt;gi|66852365|gb|EAL92690.1| conserved hypothetical protein [Aspergillus fumigatus Af293] &gt;gi|159127736|gb|EDP52851.1| conserved hypothetical protein [Aspergillus fumigatus A1163]	OrthologofA.nidulansFGSCA4:AN3024,A.oryzaeRIB40:AO090005001351,NeosartoryafischeriNRRL181:NFIA_068240,Aspergilluswentii:Aspwe1_0173345andAspergillusversicolor:Aspve1_0039444
Afu4g12500	2405.63	3961.92	849.348	0.214378	-2.22177	4.07448e-82	3.83808e-80	Chr4_A_fumigatus_Af293	3283721	3284628	+	908	Afu4g12500	GO:0008150;GO:0005575;GO:0003674	-	gi|70993468|ref|XP_751581.1| conserved hypothetical protein [Aspergillus fumigatus Af293] &gt;gi|66849215|gb|EAL89543.1| conserved hypothetical protein [Aspergillus fumigatus Af293]	OrthologofA.nidulansAN3680
Afu7g05070	33726.3	54076	13376.5	0.247365	-2.01529	4.25052e-82	3.96465e-80	Chr7_A_fumigatus_Af293	1194661	1197686	-	2975	Afu7g05070	-	-	gi|70987038|ref|XP_749003.1| FAD dependent oxidoreductase [Aspergillus fumigatus Af293] &gt;gi|66846633|gb|EAL86965.1| FAD dependent oxidoreductase, putative [Aspergillus fumigatus Af293]	PutativeFAD-dependentoxidoreductase
Afu6g03620	3819.94	1343.65	6296.24	4.68591	2.22833	9.43291e-82	8.64337e-80	Chr6_A_fumigatus_Af293	789961	791742	-	1716	Afu6g03620	-	-	gi|70984404|ref|XP_747715.1| FAD/FMN-containing isoamyl alcohol oxidase MreA [Aspergillus fumigatus Af293] &gt;gi|66845342|gb|EAL85677.1| FAD/FMN-containing isoamyl alcohol oxidase MreA [Aspergillus fumigatus Af293]	FAD/FMN-containingisoamylalcoholoxidase
Afu3g07620	2705.7	959.107	4452.28	4.64211	2.21478	9.44829e-82	8.64337e-80	Chr3_A_fumigatus_Af293	1913895	1915958	-	2016	Afu3g07620	GO:0003674;GO:0005575;GO:0008150	K08869	gi|71000309|ref|XP_754849.1| ABC1 domain protein [Aspergillus fumigatus Af293] &gt;gi|66852486|gb|EAL92811.1| ABC1 domain protein [Aspergillus fumigatus Af293]	OrthologofA.nidulansFGSCA4:AN4857,A.nigerCBS513.88:An02g12920,A.oryzaeRIB40:AO090020000131,Aspergilluswentii:Aspwe1_0060564andAspergillussydowii:Aspsy1_0056557
Afu6g02710	965.223	1645.01	285.439	0.173519	-2.52684	2.13049e-81	1.93043e-79	Chr6_A_fumigatus_Af293	543391	547670	-	4220	Afu6g02710	GO:0006629;GO:0005575;GO:0016787	-	gi|70984599|ref|XP_747806.1| lipase [Aspergillus fumigatus Af293] &gt;gi|66845433|gb|EAL85768.1| lipase, putative [Aspergillus fumigatus Af293] &gt;gi|159122587|gb|EDP47708.1| lipase, putative [Aspergillus fumigatus A1163]	Hasdomain(s)withpredictedtriglyceridelipaseactivityandroleinlipidmetabolicprocess
Afu1g07310	1372.72	439.846	2305.6	5.24182	2.39007	1.91336e-80	1.71733e-78	Chr1_A_fumigatus_Af293	2069321	2070639	-	1240	Afu1g07310	GO:0006974;GO:0003682;GO:0005575;GO:0008150;GO:0006261;GO:0000278;GO:0003674;GO:0031298;GO:0043596;GO:0006281	-	gi|70991258|ref|XP_750478.1| conserved hypothetical protein [Aspergillus fumigatus Af293] &gt;gi|66848110|gb|EAL88440.1| conserved hypothetical protein [Aspergillus fumigatus Af293] &gt;gi|159130951|gb|EDP56064.1| conserved hypothetical protein [Aspergillus fumigatus A1163]	OrthologofA.nidulansFGSCA4:AN10645,A.nigerCBS513.88:An07g09850,A.oryzaeRIB40:AO090012000984,Aspergilluswentii:Aspwe1_0040933andAspergillussydowii:Aspsy1_0155965
Afu8g01690	82049.5	147326	16772.7	0.113847	-3.13483	2.22081e-80	1.97465e-78	Chr8_A_fumigatus_Af293	444779	445256	+	375	Afu8g01690	GO:0016020;GO:0003674;GO:0016021;GO:0005575;GO:0008150	-	gi|70983019|ref|XP_747037.1| conserved hypothetical protein [Aspergillus fumigatus Af293] &gt;gi|66844662|gb|EAL84999.1| conserved hypothetical protein [Aspergillus fumigatus Af293] &gt;gi|159123921|gb|EDP49040.1| conserved hypothetical protein [Aspergillus fumigatus A1163] &gt;gi|666431439|gb|KEY79044.1| hypothetical protein BA78_8415 [Aspergillus fumigatus var. RP-2014]	OrthologofA.oryzaeRIB40:AO090010000578andAspergillusfumigatusA1163:AFUB_084900
Afu2g16440	1517.55	2528.31	506.783	0.200443	-2.31874	7.8656e-80	6.92901e-78	Chr2_A_fumigatus_Af293	4364630	4365241	+	336	Afu2g16440	GO:0005575;GO:0008150;GO:0003674	-	gi|71002598|ref|XP_755980.1| hypothetical protein AFUA_2G16440 [Aspergillus fumigatus Af293] &gt;gi|66853618|gb|EAL93942.1| hypothetical protein AFUA_2G16440 [Aspergillus fumigatus Af293] &gt;gi|159130035|gb|EDP55149.1| hypothetical protein AFUB_032110 [Aspergillus fumigatus A1163]	OrthologofAspergillusfumigatusA1163:AFUB_032110
Afu5g06470	19008.5	31053.2	6963.87	0.224256	-2.15678	1.6152e-79	1.40982e-77	Chr5_A_fumigatus_Af293	1579009	1580949	+	1941	Afu5g06470	GO:0035556;GO:0004672;GO:0005524;GO:0005575;GO:0005634;GO:0006468;GO:0005737;GO:0004674	-	gi|70998528|ref|XP_753986.1| serine/threonine protein kinase [Aspergillus fumigatus Af293] &gt;gi|66851622|gb|EAL91948.1| serine/threonine protein kinase, putative [Aspergillus fumigatus Af293] &gt;gi|159126280|gb|EDP51396.1| serine/threonine protein kinase, putative [Aspergillus fumigatus A1163] &gt;gi|846913469|gb|KMK59297.1| serine/threonine protein kinase [Aspergillus fumigatus Z5]	Hasdomain(s)withpredictedATPbinding,proteinkinaseactivity,proteintyrosinekinaseactivityandroleinproteinphosphorylation
Afu1g05720	1880.93	3102.88	658.973	0.212375	-2.23532	4.88915e-79	4.22867e-77	Chr1_A_fumigatus_Af293	1646266	1647879	-	1494	Afu1g05720	-	K00222	gi|846911298|gb|KMK57188.1| c-14 sterol reductase [Aspergillus fumigatus Z5]	Putativec-14sterolreductasewithapredictedroleinergosterolbiosynthesis
Afu6g10660	13113.7	20964	5263.4	0.251069	-1.99384	1.30913e-78	1.12208e-76	Chr6_A_fumigatus_Af293	2635217	2637474	+	2196	Afu6g10660	-	K01648	gi|70992211|ref|XP_750954.1| ATP citrate lyase subunit (Acl), putatibe [Aspergillus fumigatus Af293] &gt;gi|66848587|gb|EAL88916.1| ATP citrate lyase subunit (Acl), putatibe [Aspergillus fumigatus Af293] &gt;gi|846917632|gb|KMK63379.1| ATP citrate lyase subunit (Acl), putatibe [Aspergillus fumigatus Z5]	PutativeATPcitratelyasesubunit
Afu4g13630	6434.96	10340.9	2529.03	0.244566	-2.03171	1.97018e-78	1.6736e-76	Chr4_A_fumigatus_Af293	3566068	3572035	-	5797	Afu4g13630	GO:0003674;GO:0008150;GO:0005575	-	gi|159125598|gb|EDP50715.1| PE repeat family protein [Aspergillus fumigatus A1163]	PErepeatfamilyprotein
Afu1g13990	1288.71	2431.37	146.049	0.0600685	-4.05725	1.45672e-77	1.22648e-75	Chr1_A_fumigatus_Af293	3741812	3743387	-	1406	Afu1g13990	GO:0005575;GO:0008150;GO:0016021;GO:0003674	-	gi|70996028|ref|XP_752769.1| conserved hypothetical protein [Aspergillus fumigatus Af293] &gt;gi|66850404|gb|EAL90731.1| conserved hypothetical protein [Aspergillus fumigatus Af293] &gt;gi|159131523|gb|EDP56636.1| conserved hypothetical protein [Aspergillus fumigatus A1163] &gt;gi|666432066|gb|KEY79656.1| hypothetical protein BA78_1924 [Aspergillus fumigatus var. RP-2014] &gt;gi|846916815|gb|KMK6…	proteinofunknownfunction
Afu8g00830	1218.55	2037.73	399.373	0.195989	-2.35116	2.04218e-77	1.70433e-75	Chr8_A_fumigatus_Af293	196575	197557	+	921	Afu8g00830	GO:0003674;GO:0008150;GO:0005575	-	gi|70983189|ref|XP_747122.1| conserved hypothetical protein [Aspergillus fumigatus Af293] &gt;gi|66844747|gb|EAL85084.1| conserved hypothetical protein [Aspergillus fumigatus Af293]	OrthologofNeosartoryafischeriNRRL181:NFIA_094280,Aspergillusversicolor:Aspve1_0077671,AspergillusfumigatusA1163:AFUB_085740andAspergillussydowii:Aspsy1_0587124
Afu2g15960	2050.44	3357.88	743.004	0.221271	-2.17611	1.55361e-76	1.28531e-74	Chr2_A_fumigatus_Af293	4219684	4221253	-	1505	Afu2g15960	-	-	gi|71002500|ref|XP_755931.1| nucleotide binding protein Nbp35 [Aspergillus fumigatus Af293] &gt;gi|74675002|sp|Q4WZS2.1|NBP35_ASPFU RecName: Full=Cytosolic Fe-S cluster assembly factor nbp35; AltName: Full=Nucleotide-binding protein 35 &gt;gi|66853569|gb|EAL93893.1| nucleotide binding protein Nbp35, putative [Aspergillus fumigatus Af293] &gt;gi|159129988|gb|EDP55102.1| nucleotide binding protein …	Putativenucleotidebindingprotein
Afu4g07360	68798.4	108905	28691.4	0.263453	-1.92438	3.29967e-76	2.7063e-74	Chr4_A_fumigatus_Af293	1911526	1914475	-	2755	Afu4g07360	-	K00549	gi|70994626|ref|XP_752090.1| cobalamin-independent methionine synthase MetH/D [Aspergillus fumigatus Af293] &gt;gi|66849724|gb|EAL90052.1| cobalamin-independent methionine synthase MetH/D [Aspergillus fumigatus Af293] &gt;gi|159124996|gb|EDP50113.1| 5-methyltetrahydropteroyltriglutamate--homocysteine S-methyltransferase [Aspergillus fumigatus A1163] &gt;gi|666428401|gb|KEY76054.1| cobalamin indep…	Putativecobalamin-independentmethioninesynthase
Afu2g08480	991.99	304.917	1679.06	5.50661	2.46117	3.76693e-76	3.06312e-74	Chr2_A_fumigatus_Af293	2187046	2189179	+	2134	Afu2g08480	-	K17678	gi|71001004|ref|XP_755183.1| ATP-dependent RNA helicase Mrh4 [Aspergillus fumigatus Af293] &gt;gi|74675746|sp|Q4X1X0.1|MRH4_ASPFU RecName: Full=ATP-dependent RNA helicase mrh4, mitochondrial; Flags: Precursor &gt;gi|66852821|gb|EAL93145.1| ATP-dependent RNA helicase Mrh4, putative [Aspergillus fumigatus Af293] &gt;gi|159129273|gb|EDP54387.1| ATP-dependent RNA helicase Mrh4, putative [Aspergillus …	ATP-dependentRNAhelicase
Afu5g02480	1090.33	1939.27	241.396	0.124478	-3.00604	9.03271e-76	7.28281e-74	Chr5_A_fumigatus_Af293	639550	641874	-	2142	Afu5g02480	GO:0005737;GO:0004373;GO:0005978;GO:0005575	K00693	gi|70985176|ref|XP_748094.1| glycogen synthase Gsy1 [Aspergillus fumigatus Af293] &gt;gi|66845722|gb|EAL86056.1| glycogen synthase Gsy1, putative [Aspergillus fumigatus Af293]	Putativeglycogensythase
Afu3g14570	1803.73	3078.85	528.613	0.171692	-2.54211	1.15609e-75	9.24289e-74	Chr3_A_fumigatus_Af293	3859198	3862305	-	3006	Afu3g14570	GO:0005575;GO:0008150	K21403	gi|70998895|ref|XP_754169.1| histidine acid phosphatase [Aspergillus fumigatus Af293] &gt;gi|66851806|gb|EAL92131.1| histidine acid phosphatase, putative [Aspergillus fumigatus Af293] &gt;gi|159127187|gb|EDP52302.1| histidine acid phosphatase, putative [Aspergillus fumigatus A1163] &gt;gi|846908265|gb|KMK54245.1| histidine acid phosphatase [Aspergillus fumigatus Z5]	Hasdomain(s)withpredictedacidphosphataseactivity
Afu5g09400	2947.4	4770.17	1124.64	0.235764	-2.08458	2.07829e-75	1.64773e-73	Chr5_A_fumigatus_Af293	2417720	2419500	+	1590	Afu5g09400	GO:0005575;GO:0050664;GO:0016491	K17742	gi|70997934|ref|XP_753699.1| carbonyl reductase [Aspergillus fumigatus Af293] &gt;gi|66851335|gb|EAL91661.1| carbonyl reductase, putative [Aspergillus fumigatus Af293] &gt;gi|159126567|gb|EDP51683.1| carbonyl reductase, putative [Aspergillus fumigatus A1163] &gt;gi|666436100|gb|KEY83488.1| carbonyl reductase [Aspergillus fumigatus var. RP-2014] &gt;gi|846913751|gb|KMK59579.1| carbonyl reductase […	Putativecarbonylreductase
Afu7g02470	7427.04	2996.31	11857.8	3.95745	1.98457	2.50567e-75	1.97016e-73	Chr7_A_fumigatus_Af293	671693	673432	-	1609	Afu7g02470	GO:0045182;GO:0070131;GO:0005739;GO:0005774;GO:0033617;GO:0031314	K17656	gi|846910021|gb|KMK55953.1| mRNA processing protein (Mss51), putative [Aspergillus fumigatus Z5]	Ortholog(s)havetranslationregulatoractivityandroleinmitochondrialrespiratorychaincomplexIVbiogenesis,positiveregulationofmitochondrialtranslation
Afu1g09757	1254.95	416.795	2093.11	5.02193	2.32824	6.288e-75	4.90361e-73	Chr1_A_fumigatus_Af293	2525341	2525952	+	297	Afu1g09757	GO:0030001;GO:0005829;GO:0033617;GO:0005758;GO:0005507	K18183	gi|146322548|ref|XP_001481718.1| cytochrome c oxidase assembly protein Cox19 [Aspergillus fumigatus Af293] &gt;gi|129557722|gb|EBA27402.1| cytochrome c oxidase assembly protein Cox19, putative [Aspergillus fumigatus Af293] &gt;gi|159131099|gb|EDP56212.1| cytochrome c oxidase assembly protein Cox19, putative [Aspergillus fumigatus A1163]	Ortholog(s)havecopperionbindingactivity,roleinmetaliontransport,mitochondrialrespiratorychaincomplexIVassemblyandcytosol,mitochondrialintermembranespace,nucleuslocalization
Afu2g10910	2485.27	4161.98	808.569	0.194275	-2.36383	5.6472e-74	4.36808e-72	Chr2_A_fumigatus_Af293	2810883	2812618	+	1674	Afu2g10910	GO:0005886;GO:0005351;GO:0016020;GO:0055085;GO:0016021;GO:0046323;GO:0022857	K08141	gi|71001486|ref|XP_755424.1| MFS alpha-glucoside transporter [Aspergillus fumigatus Af293] &gt;gi|66853062|gb|EAL93386.1| MFS alpha-glucoside transporter, putative [Aspergillus fumigatus Af293] &gt;gi|159129497|gb|EDP54611.1| MFS alpha-glucoside transporter, putative [Aspergillus fumigatus A1163]	Putativemaltosepermease
Afu2g01940	3531.14	5774.03	1288.25	0.223111	-2.16417	6.8999e-74	5.29401e-72	Chr2_A_fumigatus_Af293	484338	485867	+	1530	Afu2g01940	GO:0003674;GO:0005575;GO:0008150	-	gi|70988957|ref|XP_749329.1| conserved hypothetical protein [Aspergillus fumigatus Af293] &gt;gi|66846960|gb|EAL87291.1| conserved hypothetical protein [Aspergillus fumigatus Af293]	OrthologofA.nidulansFGSCA4:AN4574,A.nigerCBS513.88:An07g05670,An16g01120,A.oryzaeRIB40:AO090124000031,AO090011000460andAspergilluswentii:Aspwe1_0041700,Aspwe1_0111092
Afu7g00350	5011.75	8331.27	1692.23	0.203118	-2.29961	3.16841e-73	2.41154e-71	Chr7_A_fumigatus_Af293	99526	100896	+	1371	Afu7g00350	GO:0016491;GO:0098849;GO:0071949;GO:0042762;GO:0046938;GO:0006750;GO:0070219;GO:0071276;GO:0070224;GO:0005739;GO:0055114	K22470	gi|70982732|ref|XP_746894.1| conserved hypothetical protein [Aspergillus fumigatus Af293] &gt;gi|66844518|gb|EAL84856.1| conserved hypothetical protein [Aspergillus fumigatus Af293] &gt;gi|159122865|gb|EDP47985.1| conserved hypothetical protein [Aspergillus fumigatus A1163] &gt;gi|666435424|gb|KEY82875.1| hypothetical protein BA78_6681 [Aspergillus fumigatus var. RP-2014] &gt;gi|846909817|gb|KMK5…	PutativeNAD-dependentdehydrogenase
Afu4g07270	446.918	789.335	104.502	0.132392	-2.91711	3.48905e-73	2.63451e-71	Chr4_A_fumigatus_Af293	1887031	1890751	-	3659	Afu4g07270	-	-	gi|70994644|ref|XP_752099.1| serine carboxypeptidase [Aspergillus fumigatus Af293] &gt;gi|66849733|gb|EAL90061.1| serine carboxypeptidase, putative [Aspergillus fumigatus Af293] &gt;gi|159124987|gb|EDP50104.1| serine carboxypeptidase, putative [Aspergillus fumigatus A1163]	Putativeserinecarboxypeptidase
Afu7g06010	2715.76	1043.57	4387.95	4.20476	2.07202	5.31833e-73	3.98414e-71	Chr7_A_fumigatus_Af293	1471568	1472598	-	974	Afu7g06010	GO:0016884;GO:0003674;GO:0008150;GO:0005739	K09117	gi|70986843|ref|XP_748909.1| conserved hypothetical protein [Aspergillus fumigatus Af293] &gt;gi|66846539|gb|EAL86871.1| conserved hypothetical protein [Aspergillus fumigatus Af293] &gt;gi|159123322|gb|EDP48442.1| conserved hypothetical protein [Aspergillus fumigatus A1163] &gt;gi|666427850|gb|KEY75507.1| hypothetical protein BA78_7864 [Aspergillus fumigatus var. RP-2014] &gt;gi|846910276|gb|KMK5…	Ortholog(s)havemitochondrionlocalization
Afu2g17850	275.625	507.265	43.9842	0.0867085	-3.52768	9.18552e-73	6.82742e-71	Chr2_A_fumigatus_Af293	4746173	4747487	-	1250	Afu2g17850	GO:0055114;GO:0003854;GO:0005575;GO:0006694;GO:0016616	-	gi|71002880|ref|XP_756121.1| 3-beta hydroxysteroid dehydrogenase/isomerase [Aspergillus fumigatus Af293] &gt;gi|66853759|gb|EAL94083.1| 3-beta hydroxysteroid dehydrogenase/isomerase, putative [Aspergillus fumigatus Af293] &gt;gi|159130173|gb|EDP55287.1| conserved hypothetical protein [Aspergillus fumigatus A1163]	Hasdomain(s)withpredicted3-beta-hydroxy-delta5-steroiddehydrogenaseactivityandroleinoxidation-reductionprocess,steroidbiosyntheticprocess
Afu3g00650	1171.72	2137.67	205.77	0.096259	-3.37694	1.09123e-72	8.04804e-71	Chr3_A_fumigatus_Af293	147177	149294	+	2058	Afu3g00650	-	K01302	gi|146323131|ref|XP_748386.2| aminopeptidase Y [Aspergillus fumigatus Af293] &gt;gi|306756315|sp|Q4WFX9.2|LAP2_ASPFU RecName: Full=Probable leucine aminopeptidase 2; AltName: Full=Leucyl aminopeptidase 2; Short=LAP2; Flags: Precursor &gt;gi|129556480|gb|EAL86348.2| aminopeptidase Y, putative [Aspergillus fumigatus Af293] &gt;gi|159128479|gb|EDP53594.1| aminopeptidase Y, putative [Aspergillus fumi…	PutativeaminopeptidaseY
Afu6g10650	14840.5	23425.2	6255.8	0.267054	-1.9048	1.61515e-72	1.18204e-70	Chr6_A_fumigatus_Af293	2631089	2633781	-	2339	Afu6g10650	GO:0005575;GO:0006099;GO:0003824;GO:0046912	K01648	gi|666428311|gb|KEY75965.1| ATP citrate lyase subunit 1 [Aspergillus fumigatus var. RP-2014] &gt;gi|846917631|gb|KMK63378.1| ATP citrate lyase, subunit 1, putative [Aspergillus fumigatus Z5]	PutativeATPcitratelyase,subunit1
Afu2g08670	6418.32	10196.1	2640.5	0.258971	-1.94914	1.98754e-72	1.44347e-70	Chr2_A_fumigatus_Af293	2227401	2234495	-	6879	Afu2g08670	GO:0042759;GO:0006606;GO:0005789;GO:0005524;GO:0004075;GO:0046872;GO:0006633;GO:0016874;GO:0003989;GO:2001295	K11262	gi|71001040|ref|XP_755201.1| acetyl-CoA carboxylase [Aspergillus fumigatus Af293] &gt;gi|66852839|gb|EAL93163.1| acetyl-CoA carboxylase [Aspergillus fumigatus Af293]	Ortholog(s)haveacetyl-CoAcarboxylaseactivity,biotincarboxylaseactivityandroleinlong-chainfattyacidbiosyntheticprocess,proteinimportintonucleus
Afu8g05975	1656.24	2705.89	606.581	0.22417	-2.15733	3.36852e-72	2.42789e-70	Chr8_A_fumigatus_Af293	1415625	1417937	-	2019	Afu8g05975	GO:0005575;GO:0016740;GO:0008150	-	gi|146324763|ref|XP_001481409.1| phosphotransferase enzyme family protein [Aspergillus fumigatus Af293] &gt;gi|129556142|gb|EBA27227.1| phosphotransferase enzyme family protein [Aspergillus fumigatus Af293]	Hasdomain(s)withpredictedtransferaseactivity,transferringphosphorus-containinggroupsactivity
Afu7g00360	1986.5	3226.71	746.292	0.231286	-2.11225	6.18778e-72	4.42636e-70	Chr7_A_fumigatus_Af293	100988	103572	-	2585	Afu7g00360	GO:0003824;GO:0016853;GO:0005622	-	gi|70982730|ref|XP_746893.1| UDP-galactose 4-epimerase [Aspergillus fumigatus Af293] &gt;gi|66844517|gb|EAL84855.1| UDP-galactose 4-epimerase, putative [Aspergillus fumigatus Af293]	PutativeUDP-galactose4-epimerase
Afu6g07700	895.974	1503.69	288.255	0.191698	-2.38309	8.06034e-72	5.72284e-70	Chr6_A_fumigatus_Af293	1747973	1749530	+	1494	Afu6g07700	GO:0008270;GO:0019789;GO:0000724;GO:0005634;GO:0030915	K22756	gi|70991625|ref|XP_750661.1| chromosomal organization and DNA repair protein Mms21 [Aspergillus fumigatus Af293] &gt;gi|66848294|gb|EAL88623.1| chromosomal organization and DNA repair protein Mms21, putative [Aspergillus fumigatus Af293] &gt;gi|159124221|gb|EDP49339.1| chromosomal organization and DNA repair protein Mms21, putative [Aspergillus fumigatus A1163] &gt;gi|846917351|gb|KMK63098.1| chr…	Hasdomain(s)withpredictedubiquitin-proteintransferaseactivity,roleinproteinubiquitinationandubiquitinligasecomplexlocalization
Afu2g09510	18390.2	7811.35	28969	3.70858	1.89087	1.11368e-71	7.84855e-70	Chr2_A_fumigatus_Af293	2432444	2433277	-	834	Afu2g09510	GO:0003674;GO:0008150;GO:0005575	-	gi|159129367|gb|EDP54481.1| conserved hypothetical protein [Aspergillus fumigatus A1163]	proteinofunknownfunction
Afu5g08780	2433.73	933.141	3934.32	4.21621	2.07595	1.25873e-71	8.80555e-70	Chr5_A_fumigatus_Af293	2250278	2253914	+	3158	Afu5g08780	-	-	gi|70998054|ref|XP_753759.1| cell wall glucanase [Aspergillus fumigatus Af293] &gt;gi|74673195|sp|Q4WUK5.1|BTGC_ASPFU RecName: Full=Probable glucan endo-1,3-beta-glucosidase btgC; AltName: Full=Endo-1,3-beta-glucanase btgC; AltName: Full=Laminarinase btgC &gt;gi|66851395|gb|EAL91721.1| cell wall glucanase, putative [Aspergillus fumigatus Af293]	Putativecellwallglucanase
Afu2g18030	287.242	567.689	6.79527	0.0119701	-6.38443	1.40476e-71	9.75541e-70	Chr2_A_fumigatus_Af293	4790869	4792544	-	1619	Afu2g18030	-	K03781	gi|71002918|ref|XP_756140.1| catalase Cat [Aspergillus fumigatus Af293] &gt;gi|74674793|sp|Q4WZ63.1|EASC_ASPFU RecName: Full=Catalase easC; AltName: Full=Ergot alkaloid synthesis protein C &gt;gi|66853778|gb|EAL94102.1| catalase Cat [Aspergillus fumigatus Af293] &gt;gi|159130192|gb|EDP55306.1| catalase, putative [Aspergillus fumigatus A1163]	CatalaseeasC
Afu2g14525	233.058	463.259	2.85685	0.00616684	-7.34125	2.49411e-71	1.71949e-69	Chr2_A_fumigatus_Af293	3803688	3805222	-	1260	Afu2g14525	GO:0008150;GO:0005575;GO:0003674	-	gi|846915795|gb|KMK61579.1| hypothetical protein Y699_02420 [Aspergillus fumigatus Z5]	OrthologofAspergillusglaucus:Aspgl1_0049724andAspergilluszonatus:Aspzo1_0019858
Afu5g03040	5460.06	2285.56	8634.56	3.77788	1.91758	5.19467e-69	3.55554e-67	Chr5_A_fumigatus_Af293	820242	823363	+	2933	Afu5g03040	GO:0042407;GO:0008150;GO:0005575;GO:0005739;GO:0003674	K09531	gi|70985066|ref|XP_748039.1| DnaJ domain protein [Aspergillus fumigatus Af293] &gt;gi|66845667|gb|EAL86001.1| DnaJ domain protein [Aspergillus fumigatus Af293] &gt;gi|846913238|gb|KMK59066.1| DnaJ domain-containing protein [Aspergillus fumigatus Z5]	OrthologofA.nidulansFGSCA4:AN8179,A.oryzaeRIB40:AO090102000505,Aspergilluswentii:Aspwe1_0053028,Aspergillussydowii:Aspsy1_0050623andAspergillusterreusNIH2624:ATET_09281
Afu7g00280	2225.16	865.489	3584.84	4.14198	2.05032	6.44331e-69	4.37869e-67	Chr7_A_fumigatus_Af293	79505	82174	-	2325	Afu7g00280	GO:0022857;GO:0003674;GO:0055085	-	gi|846909810|gb|KMK55742.1| MFS transporter, putative [Aspergillus fumigatus Z5]	Hasdomain(s)withpredictedroleintransmembranetransportandintegralcomponentofmembranelocalization
Afu3g08900	13315.5	20863.1	5768	0.276469	-1.85481	8.35094e-69	5.63481e-67	Chr3_A_fumigatus_Af293	2275118	2277532	-	2050	Afu3g08900	GO:0003674;GO:0000902;GO:0007021;GO:0006457;GO:0005737;GO:0008150;GO:0007023;GO:0005575	K21766	gi|71000018|ref|XP_754726.1| tubulin-specific chaperone c [Aspergillus fumigatus Af293] &gt;gi|66852363|gb|EAL92688.1| tubulin-specific chaperone c, putative [Aspergillus fumigatus Af293]	Putativetubulin-specificchaperonec
Afu6g10080	7076.67	12162.8	1990.55	0.163659	-2.61123	1.55909e-68	1.04459e-66	Chr6_A_fumigatus_Af293	2484229	2484759	-	531	Afu6g10080	GO:0003674;GO:0008150;GO:0005575	-	gi|70992097|ref|XP_750897.1| conserved hypothetical protein [Aspergillus fumigatus Af293] &gt;gi|66848530|gb|EAL88859.1| conserved hypothetical protein [Aspergillus fumigatus Af293] &gt;gi|159124467|gb|EDP49585.1| conserved hypothetical protein [Aspergillus fumigatus A1163] &gt;gi|666429576|gb|KEY77215.1| hypothetical protein BA78_7766 [Aspergillus fumigatus var. RP-2014] &gt;gi|846917580|gb|KMK6…	Transcriptup-regulatedinconidiaexposedtoneutrophils
Afu1g03800	9935.69	2939.05	16932.3	5.76117	2.52636	4.14542e-68	2.75801e-66	Chr1_A_fumigatus_Af293	1104943	1108600	+	3603	Afu1g03800	GO:0005634;GO:0042025;GO:0003677;GO:0000981;GO:0008270;GO:0006351;GO:0070787;GO:0000909;GO:0030448;GO:0006355;GO:0000768	-	gi|70990562|ref|XP_750130.1| C6 transcription factor [Aspergillus fumigatus Af293] &gt;gi|66847762|gb|EAL88092.1| C6 transcription factor, putative [Aspergillus fumigatus Af293]	Ortholog(s)haveroleinconidiophoredevelopment,hyphalgrowth,sporocarpdevelopmentinvolvedinsexualreproduction,syncytiumformationbyplasmamembranefusion
Afu2g14520	542.067	1041.27	42.8635	0.0411647	-4.60245	6.56971e-68	4.34057e-66	Chr2_A_fumigatus_Af293	3800311	3802513	+	1914	Afu2g14520	GO:0005575;GO:0004553;GO:0000272;GO:0005975	-	gi|146323010|ref|XP_755785.2| hydrolase [Aspergillus fumigatus Af293] &gt;gi|129558571|gb|EAL93747.2| hydrolase, putative [Aspergillus fumigatus Af293] &gt;gi|159129840|gb|EDP54954.1| hydrolase, putative [Aspergillus fumigatus A1163]	Secretedhydrolase
Afu5g03910	1084.36	379.918	1788.81	4.7084	2.23524	8.97536e-67	5.88907e-65	Chr5_A_fumigatus_Af293	1040306	1041966	+	1584	Afu5g03910	GO:0031307;GO:0005741;GO:0003674;GO:0008053	K17967	gi|70984894|ref|XP_747953.1| mitochondrial fusion protein (Ugo1) [Aspergillus fumigatus Af293] &gt;gi|66845581|gb|EAL85915.1| mitochondrial fusion protein (Ugo1), putative [Aspergillus fumigatus Af293] &gt;gi|846913317|gb|KMK59145.1| fusion protein (Ugo1) [Aspergillus fumigatus Z5]	Ortholog(s)haveroleinmitochondrialfusionandintegralcomponentofmitochondrialoutermembranelocalization
Afu8g04560	1566.32	591.95	2540.69	4.29206	2.10167	2.81294e-66	1.83303e-64	Chr8_A_fumigatus_Af293	1038696	1041109	+	2257	Afu8g04560	GO:0003674;GO:0070916;GO:0006673;GO:0030148;GO:0008150;GO:0045140;GO:0005575;GO:0016021	-	gi|70983472|ref|XP_747263.1| integral membrane protein [Aspergillus fumigatus Af293] &gt;gi|66844889|gb|EAL85225.1| integral membrane protein [Aspergillus fumigatus Af293] &gt;gi|159123731|gb|EDP48850.1| integral membrane protein [Aspergillus fumigatus A1163]	OrthologofA.nidulansFGSCA4:AN1465,AN8786,A.fumigatusAf293:Afu8g01300,A.nigerCBS513.88:An16g08420andAspergilluswentii:Aspwe1_0030845
Afu1g05850	371.484	656.567	86.4017	0.131596	-2.92581	2.83694e-66	1.8361e-64	Chr1_A_fumigatus_Af293	1692976	1694367	-	1392	Afu1g05850	GO:0005575;GO:0046677;GO:0003674	-	gi|70990972|ref|XP_750335.1| erythromycin esterase [Aspergillus fumigatus Af293] &gt;gi|66847967|gb|EAL88297.1| erythromycin esterase, putative [Aspergillus fumigatus Af293] &gt;gi|159130809|gb|EDP55922.1| erythromycin esterase, putative [Aspergillus fumigatus A1163]	Hasdomain(s)withpredictedroleinresponsetoantibiotic
Afu7g06580	306.631	550.339	62.9229	0.114335	-3.12866	2.38638e-65	1.53406e-63	Chr7_A_fumigatus_Af293	1602844	1606068	+	3172	Afu7g06580	GO:0055114;GO:0005575;GO:0071949;GO:0050660;GO:0016491	-	gi|70986727|ref|XP_748853.1| FAD/FMN-containing isoamyl alcohol oxidase MreA-like [Aspergillus fumigatus Af293] &gt;gi|66846483|gb|EAL86815.1| FAD/FMN-containing isoamyl alcohol oxidase MreA-like, putative [Aspergillus fumigatus Af293]	Hasdomain(s)withpredictedUDP-N-acetylmuramatedehydrogenaseactivity,flavinadeninedinucleotidebinding,oxidoreductaseactivityandroleinoxidation-reductionprocess
Afu2g00720	12501.5	19917.6	5085.36	0.25532	-1.96962	2.88998e-65	1.84532e-63	Chr2_A_fumigatus_Af293	161113	162800	+	1479	Afu2g00720	GO:0016620;GO:0005575;GO:0004029;GO:0055114;GO:0016491;GO:0043878	K00128	gi|70988705|ref|XP_749209.1| aldehyde dehydrogenase [Aspergillus fumigatus Af293] &gt;gi|66846840|gb|EAL87171.1| aldehyde dehydrogenase, putative [Aspergillus fumigatus Af293] &gt;gi|159128623|gb|EDP53737.1| aldehyde dehydrogenase, putative [Aspergillus fumigatus A1163]	Putativealdehydedehydrogenase(NAD+)
Afu2g13190	379.33	86.8502	671.809	7.73526	2.95145	5.99509e-65	3.80248e-63	Chr2_A_fumigatus_Af293	3393315	3395790	+	2229	Afu2g13190	GO:0005975;GO:0004553;GO:0005575	-	gi|71001940|ref|XP_755651.1| xylosidase : arabinofuranosidase [Aspergillus fumigatus Af293] &gt;gi|66853289|gb|EAL93613.1| xylosidase : arabinofuranosidase [Aspergillus fumigatus Af293] &gt;gi|666427830|gb|KEY75489.1| xylosidase arabinofuranosidase [Aspergillus fumigatus var. RP-2014]	Hasdomain(s)withpredictedhydrolaseactivity,hydrolyzingO-glycosylcompoundsactivityandroleincarbohydratemetabolicprocess
Afu7g00150	287.267	518.091	56.4431	0.108944	-3.19833	7.44995e-65	4.69396e-63	Chr7_A_fumigatus_Af293	33093	35361	-	2216	Afu7g00150	-	K15319	gi|70982772|ref|XP_746914.1| FAD-dependent monooxygenase [Aspergillus fumigatus Af293] &gt;gi|66844538|gb|EAL84876.1| FAD-dependent monooxygenase, putative [Aspergillus fumigatus Af293]	FAD-dependentmonooxygenasenscC
Afu4g04502	3011.02	4758.24	1263.81	0.265604	-1.91265	9.4583e-65	5.92015e-63	Chr4_A_fumigatus_Af293	1268450	1271315	-	2500	Afu4g04502	GO:0000978;GO:0048315;GO:0034605;GO:0006355;GO:0043565;GO:0061408;GO:0005634;GO:0042025;GO:0043618;GO:0009408;GO:0003700	-	gi|146323663|ref|XP_001481550.1| flocculation suppression protein [Aspergillus fumigatus Af293] &gt;gi|129555331|gb|EBA27196.1| flocculation suppression protein [Aspergillus fumigatus Af293] &gt;gi|159122129|gb|EDP47251.1| hypothetical protein AFUB_098510 [Aspergillus fumigatus A1163] &gt;gi|846912152|gb|KMK58020.1| flocculation suppression protein [Aspergillus fumigatus Z5]	Ortholog(s)haveroleinconidiumformation,responsetoheat
Afu1g12180	2763.33	4374.25	1152.41	0.263454	-1.92438	1.05217e-64	6.54268e-63	Chr1_A_fumigatus_Af293	3216900	3220323	+	3165	Afu1g12180	-	K22698	gi|70995662|ref|XP_752586.1| GTP-binding protein Sey1 [Aspergillus fumigatus Af293] &gt;gi|73919302|sp|Q8TGG5.1|SEY1_ASPFU RecName: Full=Protein sey1 &gt;gi|259509963|sp|B0XQZ0.1|SEY1_ASPFC RecName: Full=Protein sey1 &gt;gi|19309399|emb|CAD27298.1| conserved hypothetical protein [Aspergillus fumigatus] &gt;gi|41581296|emb|CAE47945.1| hypothetical protein, conserved [Aspergillus fumigatus] &gt;gi|…	Ortholog(s)haveGTPaseactivity,roleincellularresponsetodrug,endoplasmicreticuluminheritance,endoplasmicreticulummembranefusion,hexosetransport,pathogenesisandcorticalendoplasmicreticulum,cytosollocalization
Afu2g13480	1909.54	3051.17	767.906	0.251676	-1.99036	1.57088e-64	9.70475e-63	Chr2_A_fumigatus_Af293	3491777	3496942	+	5106	Afu2g13480	GO:0008150;GO:0005575;GO:0003674	-	gi|71002000|ref|XP_755681.1| conserved hypothetical protein [Aspergillus fumigatus Af293] &gt;gi|66853319|gb|EAL93643.1| conserved hypothetical protein [Aspergillus fumigatus Af293] &gt;gi|159129739|gb|EDP54853.1| conserved hypothetical protein [Aspergillus fumigatus A1163]	OrthologofA.nidulansFGSCA4:AN10799,A.nigerCBS513.88:An02g02390,A.oryzaeRIB40:AO090026000326,Aspergilluswentii:Aspwe1_0045443andAspergillussydowii:Aspsy1_0151451
Afu4g03960	4474.95	7028	1921.9	0.273463	-1.87058	1.96452e-64	1.20583e-62	Chr4_A_fumigatus_Af293	1111788	1115110	-	2996	Afu4g03960	-	-	gi|846912207|gb|KMK58075.1| C6 transcription factor Ctf1A [Aspergillus fumigatus Z5]	PutativeC6transcriptionfactorwitharoleinbetaoxidationoflong-chainfattyacids
Afu2g00790	1399.66	2285.92	513.398	0.224592	-2.15462	2.56614e-64	1.56502e-62	Chr2_A_fumigatus_Af293	176206	177265	-	1000	Afu2g00790	GO:0008150;GO:0005576;GO:0003674	-	gi|70988719|ref|XP_749216.1| conserved hypothetical protein [Aspergillus fumigatus Af293] &gt;gi|66846847|gb|EAL87178.1| conserved hypothetical protein [Aspergillus fumigatus Af293] &gt;gi|159128630|gb|EDP53744.1| conserved hypothetical protein [Aspergillus fumigatus A1163] &gt;gi|666432879|gb|KEY80447.1| hypothetical protein BA78_8348 [Aspergillus fumigatus var. RP-2014] &gt;gi|846916496|gb|KMK6…	Ortholog(s)haveextracellularregionlocalization
Afu6g06670	640	194.881	1085.12	5.5681	2.47718	2.80187e-64	1.6979e-62	Chr6_A_fumigatus_Af293	1450043	1452866	-	2631	Afu6g06670	GO:0003674;GO:0070941;GO:0045121;GO:0032126;GO:0008150;GO:0005575	-	gi|146324371|ref|XP_750559.2| conserved hypothetical protein [Aspergillus fumigatus Af293] &gt;gi|129557213|gb|EAL88521.2| conserved hypothetical protein [Aspergillus fumigatus Af293]	OrthologofA.nidulansFGSCA4:AN5764,A.nigerCBS513.88:An18g06390,A.oryzaeRIB40:AO090003000043,Aspergilluswentii:Aspwe1_0170253andAspergillussydowii:Aspsy1_0030199
Afu2g14620	2702.67	1129.35	4275.99	3.78623	1.92076	6.67881e-64	4.02166e-62	Chr2_A_fumigatus_Af293	3829199	3830172	-	869	Afu2g14620	GO:0008150;GO:0005575;GO:0003674	-	gi|159129851|gb|EDP54965.1| conserved hypothetical protein [Aspergillus fumigatus A1163]	OrthologofA.nidulansFGSCA4:AN1801,A.nigerCBS513.88:An15g03880,A.oryzaeRIB40:AO090005000082,NeosartoryafischeriNRRL181:NFIA_089820andAspergillusversicolor:Aspve1_0147504
Afu4g12340	2328.34	769.566	3887.12	5.05105	2.33658	9.26676e-64	5.5449e-62	Chr4_A_fumigatus_Af293	3231239	3232201	+	963	Afu4g12340	GO:0005739;GO:0016021;GO:0015187;GO:0006783;GO:1904983;GO:0005743	K15118	gi|70993500|ref|XP_751597.1| mitochondrial carrier protein [Aspergillus fumigatus Af293] &gt;gi|74671721|sp|Q4WQC5.1|S2538_ASPFU RecName: Full=Solute carrier family 25 member 38 homolog &gt;gi|251765008|sp|B0Y4J4.1|S2538_ASPFC RecName: Full=Solute carrier family 25 member 38 homolog &gt;gi|66849231|gb|EAL89559.1| mitochondrial carrier protein, putative [Aspergillus fumigatus Af293] &gt;gi|1591254…	Putativemitochondrialcarrierprotein
Afu2g08370	9823.57	2865.78	16781.4	5.85577	2.54986	1.15674e-63	6.87824e-62	Chr2_A_fumigatus_Af293	2154351	2154941	-	456	Afu2g08370	GO:0005575;GO:0008150;GO:0004364;GO:0016021;GO:0003674;GO:0005783;GO:0004602;GO:0005635	K00799	gi|146322856|ref|XP_755171.2| glutathione S-transferase [Aspergillus fumigatus Af293] &gt;gi|129558494|gb|EAL93133.2| glutathione S-transferase, putative [Aspergillus fumigatus Af293] &gt;gi|159129262|gb|EDP54376.1| glutathione S-transferase, putative [Aspergillus fumigatus A1163] &gt;gi|846916343|gb|KMK62127.1| glutathione S-transferase [Aspergillus fumigatus Z5]	PredictedglutathioneStransferase
Afu1g10750	2565.46	766.487	4364.43	5.69407	2.50946	8.34073e-63	4.9288e-61	Chr1_A_fumigatus_Af293	2803649	2806170	-	2199	Afu1g10750	GO:0000166;GO:0005737;GO:0005524;GO:0004827;GO:0006433;GO:0004812;GO:0006418	K01881	gi|846915244|gb|KMK61047.1| prolyl-tRNA synthetase [Aspergillus fumigatus Z5]	Ortholog(s)havemitochondrionlocalization
Afu5g11040	1133.86	1841.38	426.328	0.231526	-2.11076	1.14752e-62	6.7392e-61	Chr5_A_fumigatus_Af293	2828451	2830128	+	1609	Afu5g11040	GO:0004592;GO:0005575;GO:0015940	K01918	gi|70997605|ref|XP_753544.1| pantoate--beta-alanine ligase [Aspergillus fumigatus Af293] &gt;gi|66851180|gb|EAL91506.1| pantoate--beta-alanine ligase [Aspergillus fumigatus Af293] &gt;gi|159126724|gb|EDP51840.1| pantoate--beta-alanine ligase [Aspergillus fumigatus A1163]	Ortholog(s)havepantoate-beta-alanineligaseactivity,roleinpantothenatebiosyntheticprocessandcytosol,nucleuslocalization
Afu3g14490	70602.9	108446	32760	0.302087	-1.72697	1.61521e-62	9.42768e-61	Chr3_A_fumigatus_Af293	3843396	3844977	-	1527	Afu3g14490	GO:0009097;GO:0016491;GO:0000002;GO:0005739;GO:0046872;GO:0009082;GO:0042645;GO:0009099;GO:0004455;GO:0003690;GO:0055114;GO:0016853	K00053	gi|70998911|ref|XP_754177.1| Ketol-acid reductoisomerase [Aspergillus fumigatus Af293] &gt;gi|66851814|gb|EAL92139.1| Ketol-acid reductoisomerase [Aspergillus fumigatus Af293] &gt;gi|159127195|gb|EDP52310.1| Ketol-acid reductoisomerase [Aspergillus fumigatus A1163]	Putativeketolacidreductoisomerase
Afu2g02310	15762.8	26535.4	4990.21	0.188058	-2.41075	3.25851e-62	1.89033e-60	Chr2_A_fumigatus_Af293	582110	583798	+	1506	Afu2g02310	-	-	gi|846916640|gb|KMK62410.1| actin cortical patch protein Sur7 [Aspergillus fumigatus Z5]	Corticalpatchprotein
Afu5g10510	10202.1	4664.74	15739.4	3.37412	1.75451	1.60095e-61	9.2312e-60	Chr5_A_fumigatus_Af293	2681984	2687450	+	5363	Afu5g10510	GO:0042626;GO:0005524;GO:0016020;GO:0016887;GO:0055085;GO:0016021;GO:0044550	-	gi|70997713|ref|XP_753593.1| ABC transporter [Aspergillus fumigatus Af293] &gt;gi|66851229|gb|EAL91555.1| ABC transporter, putative [Aspergillus fumigatus Af293] &gt;gi|159126674|gb|EDP51790.1| ABC transporter, putative [Aspergillus fumigatus A1163] &gt;gi|846913852|gb|KMK59680.1| ABC transporter [Aspergillus fumigatus Z5]	Ortholog(s)haveroleinsecondarymetabolitebiosyntheticprocess
Afu2g12710	772.705	121.159	1424.25	11.7552	3.55523	2.16059e-61	1.23831e-59	Chr2_A_fumigatus_Af293	3263094	3264413	-	1320	Afu2g12710	GO:0016021;GO:0022857;GO:0071627;GO:0003674;GO:0055085	-	gi|71001842|ref|XP_755602.1| MFS monocarboxylate transporter [Aspergillus fumigatus Af293] &gt;gi|66853240|gb|EAL93564.1| MFS monocarboxylate transporter, putative [Aspergillus fumigatus Af293] &gt;gi|159129661|gb|EDP54775.1| MFS monocarboxylate transporter, putative [Aspergillus fumigatus A1163]	Hasdomain(s)withpredictedroleintransmembranetransportandintegralcomponentofmembranelocalization
Afu2g04150	1367.23	405.814	2328.64	5.7382	2.5206	8.26336e-61	4.70764e-59	Chr2_A_fumigatus_Af293	1138228	1141707	-	3095	Afu2g04150	GO:0006355;GO:0005634;GO:0042025;GO:0003677;GO:0000981;GO:0008270;GO:0006351	-	gi|70989395|ref|XP_749547.1| C6 transcription factor [Aspergillus fumigatus Af293] &gt;gi|66847178|gb|EAL87509.1| C6 transcription factor, putative [Aspergillus fumigatus Af293]	Hasdomain(s)withpredictedDNAbinding,RNApolymeraseIItranscriptionfactoractivity,sequence-specificDNAbinding,zincionbindingactivityandroleinregulationoftranscription,DNA-templated,transcription,DNA-templated
Afu3g12760	618.544	1139.06	98.028	0.0860605	-3.5385	9.62115e-61	5.44855e-59	Chr3_A_fumigatus_Af293	3391166	3393896	+	2512	Afu3g12760	GO:0008150;GO:0005575;GO:0003674	-	gi|846914263|gb|KMK60081.1| hypothetical protein Y699_01282 [Aspergillus fumigatus Z5]	OrthologofA.nidulansFGSCA4:AN8147,AN1625,A.fumigatusAf293:Afu3g01080,A.nigerCBS513.88:An02g08740andA.oryzaeRIB40:AO090012000846,AO090023000643
Afu6g06450	5918.05	9298.66	2537.44	0.272883	-1.87365	2.01351e-60	1.13352e-58	Chr6_A_fumigatus_Af293	1388903	1389994	+	969	Afu6g06450	-	K02736	gi|70991377|ref|XP_750537.1| proteasome component Pre4 [Aspergillus fumigatus Af293] &gt;gi|66848170|gb|EAL88499.1| proteasome component Pre4, putative [Aspergillus fumigatus Af293] &gt;gi|159124093|gb|EDP49211.1| proteasome component Pre4, putative [Aspergillus fumigatus A1163] &gt;gi|666436202|gb|KEY83577.1| proteasome component Pre4 [Aspergillus fumigatus var. RP-2014] &gt;gi|846917226|gb|KMK6…	Proteasomecomponent
Afu6g03240	517.259	30.6719	1003.85	32.7286	5.03248	2.24092e-60	1.25412e-58	Chr6_A_fumigatus_Af293	686544	688265	-	1722	Afu6g03240	GO:0006468;GO:0008150;GO:0005575;GO:0003674;GO:0005524;GO:0004672	-	gi|70984493|ref|XP_747753.1| conserved hypothetical protein [Aspergillus fumigatus Af293] &gt;gi|66845380|gb|EAL85715.1| conserved hypothetical protein [Aspergillus fumigatus Af293]	OrthologofA.nidulansFGSCA4:AN7985,A.nigerCBS513.88:An09g00360,A.oryzaeRIB40:AO090103000145,Aspergilluswentii:Aspwe1_0172181andAspergillussydowii:Aspsy1_0070641,Aspsy1_0717740
Afu5g14210	19970.8	34513.9	5427.73	0.157262	-2.66875	2.73906e-60	1.52394e-58	Chr5_A_fumigatus_Af293	3705868	3706130	-	210	Afu5g14210	-	-	gi|70996963|ref|XP_753236.1| glucose repressible protein Grg1 [Aspergillus fumigatus Af293] &gt;gi|66850872|gb|EAL91198.1| glucose repressible protein Grg1, putative [Aspergillus fumigatus Af293] &gt;gi|159127037|gb|EDP52153.1| glucose repressible protein Grg1, putative [Aspergillus fumigatus A1163] &gt;gi|666432140|gb|KEY79728.1| glucose repressible protein Grg1 [Aspergillus fumigatus var. RP-20…	Glucose-repressiblegene
Afu1g01700	341.607	78.979	604.236	7.65059	2.93557	3.44082e-60	1.90325e-58	Chr1_A_fumigatus_Af293	524155	527369	-	3135	Afu1g01700	GO:0003674;GO:0005575;GO:0008150	-	gi|70990142|ref|XP_749920.1| conserved serine-rich protein [Aspergillus fumigatus Af293] &gt;gi|66847552|gb|EAL87882.1| conserved serine-rich protein [Aspergillus fumigatus Af293]	OrthologofA.nidulansFGSCA4:AN5649,AN1674,AN0384,AN1268,AN7262,A.fumigatusAf293:Afu2g17000,Afu4g08730,Afu4g13630,Afu1g10012andA.nigerCBS513.88:An01g09380,An01g06520,An04g09080,An04g03600
Afu4g03595	16190.2	28088	4292.45	0.152822	-2.71008	9.41921e-60	5.18002e-58	Chr4_A_fumigatus_Af293	1014332	1015383	-	1052	Afu4g03595	GO:0008150;GO:0005575;GO:0003674	-	gi|666432475|gb|KEY80054.1| hypothetical protein BA78_8195 [Aspergillus fumigatus var. RP-2014] &gt;gi|846912246|gb|KMK58114.1| hypothetical protein Y699_03534 [Aspergillus fumigatus Z5]	OrthologofA.nidulansFGSCA4:AN11171,AN7148,A.nigerCBS513.88:An02g01320,An14g01685,An03g06340andA.oryzaeRIB40:AO090026000213,AO090026000142,AO090023000130
Afu5g11320	28594.5	43745.7	13443.4	0.307308	-1.70224	9.89614e-60	5.41103e-58	Chr5_A_fumigatus_Af293	2901506	2904122	-	2538	Afu5g11320	-	K03671	gi|70997545|ref|XP_753517.1| thioredoxin TrxA [Aspergillus fumigatus Af293] &gt;gi|66851153|gb|EAL91479.1| thioredoxin TrxA [Aspergillus fumigatus Af293] &gt;gi|91680609|emb|CAI78450.1| thioredoxin [Aspergillus fumigatus] &gt;gi|159126752|gb|EDP51868.1| thioredoxin TrxA [Aspergillus fumigatus A1163] &gt;gi|666430853|gb|KEY78470.1| thioredoxin TrxA [Aspergillus fumigatus var. RP-2014] &gt;gi|84691…	AllergenAspf29
Afu5g04260	4975.05	7688.61	2261.48	0.294134	-1.76546	1.08488e-59	5.89805e-58	Chr5_A_fumigatus_Af293	1140494	1143028	+	2468	Afu5g04260	GO:0055085;GO:0003674;GO:0016020;GO:0006865;GO:0003333;GO:0016021;GO:0015171	K16261	gi|70984822|ref|XP_747917.1| arginine transporter [Aspergillus fumigatus Af293] &gt;gi|66845545|gb|EAL85879.1| arginine transporter, putative [Aspergillus fumigatus Af293] &gt;gi|159126158|gb|EDP51274.1| arginine transporter, putative [Aspergillus fumigatus A1163]	Putativeaminoacidpermease
Afu7g01290	10489.2	16300.1	4678.31	0.287011	-1.80082	1.60983e-59	8.70225e-58	Chr7_A_fumigatus_Af293	337211	339033	+	1767	Afu7g01290	GO:0003674;GO:0005575;GO:0008150	-	gi|70982550|ref|XP_746803.1| conserved hypothetical protein [Aspergillus fumigatus Af293] &gt;gi|66844427|gb|EAL84765.1| conserved hypothetical protein [Aspergillus fumigatus Af293] &gt;gi|159122957|gb|EDP48077.1| conserved hypothetical protein [Aspergillus fumigatus A1163] &gt;gi|666435624|gb|KEY83059.1| hypothetical protein BA78_1550 [Aspergillus fumigatus var. RP-2014]	OrthologofA.nidulansFGSCA4:AN3371,A.nigerCBS513.88:An12g01950,A.oryzaeRIB40:AO090010000194,Aspergilluswentii:Aspwe1_0173909andAspergillussydowii:Aspsy1_0147256
Afu3g14540	129008	234305	23711.4	0.101199	-3.30473	1.64952e-59	8.86641e-58	Chr3_A_fumigatus_Af293	3853204	3853746	-	543	Afu3g14540	-	-	gi|70998901|ref|XP_754172.1| heat shock protein Hsp30/Hsp42 [Aspergillus fumigatus Af293] &gt;gi|66851809|gb|EAL92134.1| heat shock protein Hsp30/Hsp42, putative [Aspergillus fumigatus Af293] &gt;gi|159127190|gb|EDP52305.1| heat shock protein Hsp30/Hsp42, putative [Aspergillus fumigatus A1163] &gt;gi|846908262|gb|KMK54242.1| heat shock protein Hsp30/Hsp42 [Aspergillus fumigatus Z5]	Putative30-kilodaltonheatshockprotein
Afu5g14710	365.885	636.534	95.2351	0.149615	-2.74067	2.55183e-59	1.36394e-57	Chr5_A_fumigatus_Af293	3802659	3804069	+	1344	Afu5g14710	GO:0003674;GO:0016021;GO:0008150;GO:0005575	-	gi|70996863|ref|XP_753186.1| conserved hypothetical protein [Aspergillus fumigatus Af293] &gt;gi|66850822|gb|EAL91148.1| conserved hypothetical protein [Aspergillus fumigatus Af293]	OrthologofNeosartoryafischeriNRRL181:NFIA_072270,Aspergillusversicolor:Aspve1_0129744,AspergillusfumigatusA1163:AFUB_062380andAspergillusclavatusNRRL1:ACLA_017450
Afu8g04630	1294.44	2260.29	328.595	0.145378	-2.78212	2.7633e-59	1.46872e-57	Chr8_A_fumigatus_Af293	1055154	1058922	+	3709	Afu8g04630	GO:0016021;GO:0071423;GO:0015141;GO:1901239;GO:0098714;GO:0097434;GO:0098715;GO:0098720;GO:0015140;GO:0015366;GO:0055085	-	gi|70983484|ref|XP_747269.1| C4-dicarboxylate transporter/malic acid transport protein, putative [Aspergillus fumigatus Af293] &gt;gi|66844895|gb|EAL85231.1| C4-dicarboxylate transporter/malic acid transport protein, putative [Aspergillus fumigatus Af293] &gt;gi|159123725|gb|EDP48844.1| C4-dicarboxylate transporter/malic acid transport protein, putative [Aspergillus fumigatus A1163] &gt;gi|846910…	Ortholog(s)havemalate:protonsymporteractivity,malonicaciduptaketransmembranetransporteractivity,succinate:protonsymporteractivity
Afu6g13380	5631.08	9869.59	1392.56	0.141096	-2.82525	2.80732e-59	1.48382e-57	Chr6_A_fumigatus_Af293	3401746	3403342	-	1536	Afu6g13380	GO:0005575;GO:0008150;GO:0003674;GO:0015031;GO:0005737	-	gi|70992731|ref|XP_751214.1| arrestin (or S-antigen), N-terminal domain protein [Aspergillus fumigatus Af293] &gt;gi|66848847|gb|EAL89176.1| arrestin (or S-antigen), N-terminal domain protein [Aspergillus fumigatus Af293]	OrthologofA.nidulansFGSCA4:AN5453/artG,A.nigerCBS513.88:An08g09040,A.oryzaeRIB40:AO090003000465,Aspergilluswentii:Aspwe1_0047105andAspergillussydowii:Aspsy1_0044061
Afu6g13490	62609.2	95499.5	29718.9	0.311194	-1.68411	3.31454e-59	1.74224e-57	Chr6_A_fumigatus_Af293	3431912	3433612	-	1548	Afu6g13490	GO:0006536;GO:0005575;GO:0004351;GO:0003824;GO:0019752;GO:0034599;GO:0009448;GO:0030170;GO:0005829;GO:0016831;GO:0006538	K01580	gi|70992753|ref|XP_751225.1| glutamate decarboxylase [Aspergillus fumigatus Af293] &gt;gi|66848858|gb|EAL89187.1| glutamate decarboxylase [Aspergillus fumigatus Af293] &gt;gi|159130320|gb|EDP55433.1| glutamate decarboxylase [Aspergillus fumigatus A1163]	Putativeglutamatedecarboxylase
Afu7g08647	20027.7	30598.7	9456.65	0.309054	-1.69407	3.51821e-59	1.83913e-57	Chr7_A_fumigatus_Af293	2044724	2048194	-	3418	Afu7g08647	GO:0003674;GO:0008150;GO:0005575	-	gi|159123451|gb|EDP48570.1| hypothetical protein AFUB_080050 [Aspergillus fumigatus A1163]	proteinofunknownfunction
Afu5g07110	818.099	1339.23	296.965	0.221743	-2.17304	7.18862e-59	3.73729e-57	Chr5_A_fumigatus_Af293	1764563	1767302	-	2561	Afu5g07110	GO:0016021;GO:0008150;GO:0005575;GO:0003674	-	gi|70998402|ref|XP_753923.1| integral membrane protein [Aspergillus fumigatus Af293] &gt;gi|66851559|gb|EAL91885.1| integral membrane protein [Aspergillus fumigatus Af293] &gt;gi|159126343|gb|EDP51459.1| integral membrane protein [Aspergillus fumigatus A1163] &gt;gi|846913535|gb|KMK59363.1| integral membrane protein [Aspergillus fumigatus Z5]	OrthologofA.nidulansFGSCA4:AN2219,A.nigerCBS513.88:An17g00330,A.oryzaeRIB40:AO090701000269,Aspergilluswentii:Aspwe1_0167476andAspergillussydowii:Aspsy1_0142143
Afu5g08170	4697.77	7314.69	2080.84	0.284475	-1.81363	9.92029e-59	5.12944e-57	Chr5_A_fumigatus_Af293	2069544	2070920	+	1323	Afu5g08170	-	K08343	gi|70998182|ref|XP_753819.1| autophagocytosis protein Aut1 [Aspergillus fumigatus Af293] &gt;gi|74673136|sp|Q4WUE5.1|ATG3_ASPFU RecName: Full=Autophagy-related protein 3; AltName: Full=Autophagy-related E2-like conjugation enzyme atg3 &gt;gi|66851455|gb|EAL91781.1| autophagocytosis protein Aut1, putative [Aspergillus fumigatus Af293] &gt;gi|159126444|gb|EDP51560.1| autophagocytosis protein Aut1, …	Ortholog(s)haveAtg8ligaseactivity,roleinC-terminalproteinlipidation,CVTpathway,autophagosomeassembly,latenucleophagy,mitophagy,piecemealmicroautophagyofnucleusandcytosol,nucleuslocalization
Afu7g03780	554.871	935.035	174.707	0.186846	-2.42008	1.42855e-58	7.3466e-57	Chr7_A_fumigatus_Af293	823958	829959	-	5547	Afu7g03780	GO:0005575;GO:0008150;GO:0003723;GO:0003676	-	gi|846910052|gb|KMK55979.1| YT521-B-like splicing factor [Aspergillus fumigatus Z5]	Hasdomain(s)withpredictednucleicacidbinding,nucleotidebindingactivity
Afu8g01850	921.632	1741.04	102.22	0.0587122	-4.0902	1.73703e-58	8.88499e-57	Chr8_A_fumigatus_Af293	479435	481156	-	1722	Afu8g01850	GO:0016020;GO:0015319;GO:0005887;GO:0005315;GO:0035435;GO:0006817	K03306	gi|70982987|ref|XP_747021.1| phosphate-repressible phosphate permease [Aspergillus fumigatus Af293] &gt;gi|66844646|gb|EAL84983.1| phosphate-repressible phosphate permease, putative [Aspergillus fumigatus Af293] &gt;gi|159123905|gb|EDP49024.1| phosphate-repressible phosphate permease, putative [Aspergillus fumigatus A1163] &gt;gi|666431438|gb|KEY79043.1| phosphate repressible phosphate permease […	Hasdomain(s)withpredictedinorganicphosphatetransmembranetransporteractivity,roleinphosphateiontransportandmembranelocalization
Afu3g07360	10363.5	3100.73	17626.3	5.68456	2.50705	2.23569e-58	1.13745e-56	Chr3_A_fumigatus_Af293	1850222	1851356	+	1025	Afu3g07360	GO:0034599;GO:0046872;GO:0005507;GO:0005739;GO:0016021;GO:0005743;GO:0005886;GO:0033617;GO:0045454	K07152	gi|71000357|ref|XP_754873.1| mitochondrial metallochaperone Sco1 [Aspergillus fumigatus Af293] &gt;gi|66852510|gb|EAL92835.1| mitochondrial metallochaperone Sco1, putative [Aspergillus fumigatus Af293] &gt;gi|159127886|gb|EDP53001.1| mitochondrial metallochaperone Sco1, putative [Aspergillus fumigatus A1163] &gt;gi|666431009|gb|KEY78622.1| mitochondrial metallochaperone Sco1 [Aspergillus fumigatu…	Ortholog(s)havecopperionbindingactivity,roleincopperiontransport,proteincomplexassemblyandmitochondrialinnermembrane,plasmamembranelocalization
Afu4g09370	510.071	891.885	128.257	0.143804	-2.79782	4.78993e-58	2.42401e-56	Chr4_A_fumigatus_Af293	2453279	2456184	+	2852	Afu4g09370	GO:0005515;GO:0003674;GO:0008150;GO:0005575	-	gi|70994082|ref|XP_751888.1| conserved hypothetical protein [Aspergillus fumigatus Af293] &gt;gi|66849522|gb|EAL89850.1| conserved hypothetical protein [Aspergillus fumigatus Af293]	OrthologofA.nidulansFGSCA4:AN0698,AN9272,A.fumigatusAf293:Afu1g13610,A.nigerCBS513.88:An08g06690,An07g08670,A.oryzaeRIB40:AO090012000513andAspergilluswentii:Aspwe1_0171952
Afu4g14090	3648.57	1647.01	5650.14	3.43055	1.77844	4.97784e-58	2.50577e-56	Chr4_A_fumigatus_Af293	3686411	3687658	+	1248	Afu4g14090	-	K01784	gi|70993150|ref|XP_751423.1| UDP-glucose 4-epimerase [Aspergillus fumigatus Af293] &gt;gi|66095559|gb|AAY42822.1| UDP-GAL-4-epimerase [Aspergillus fumigatus] &gt;gi|66849057|gb|EAL89385.1| UDP-glucose 4-epimerase [Aspergillus fumigatus Af293]	UDP-glucose4-epimerase,putative
Afu3g07870	6472.31	9929.75	3014.87	0.30362	-1.71966	7.08005e-58	3.54524e-56	Chr3_A_fumigatus_Af293	1991028	1995331	+	4144	Afu3g07870	-	-	gi|146323345|ref|XP_754826.2| extracellular serine-rich protein [Aspergillus fumigatus Af293] &gt;gi|129558336|gb|EAL92788.2| extracellular serine-rich protein, putative [Aspergillus fumigatus Af293]	Galactosaminogalactandeacetylase
Afu6g01940	7386.01	11318.8	3453.2	0.305085	-1.71272	1.00578e-57	5.00994e-56	Chr6_A_fumigatus_Af293	282850	284269	+	1168	Afu6g01940	GO:0016787;GO:0008150;GO:0005576	-	gi|70984753|ref|XP_747883.1| dienelactone hydrolase family protein [Aspergillus fumigatus Af293] &gt;gi|66845510|gb|EAL85845.1| dienelactone hydrolase family protein [Aspergillus fumigatus Af293]	Dienelactonehydrolasefamilyprotein
Afu4g10750	795.096	284.883	1305.31	4.58192	2.19595	1.1065e-57	5.48293e-56	Chr4_A_fumigatus_Af293	2797272	2798362	+	957	Afu4g10750	GO:0000136;GO:0016757;GO:0006491;GO:0016021;GO:0006487;GO:0000139;GO:0000009	K05532	gi|70993810|ref|XP_751752.1| alpha-1,6-mannosyltransferase subunit [Aspergillus fumigatus Af293] &gt;gi|66849386|gb|EAL89714.1| alpha-1,6-mannosyltransferase subunit, putative [Aspergillus fumigatus Af293] &gt;gi|67005939|gb|AAY62606.1| galactosyltransferase-like protein [Aspergillus fumigatus]	Ortholog(s)haveroleinN-glycanprocessingandGolgiapparatus,endoplasmicreticulumlocalization
Afu5g11820	5166.14	8365.46	1966.82	0.235113	-2.08858	1.13959e-57	5.61762e-56	Chr5_A_fumigatus_Af293	3048671	3051312	-	1898	Afu5g11820	-	-	gi|70997443|ref|XP_753469.1| oxidative stress protein Svf1 [Aspergillus fumigatus Af293] &gt;gi|74673484|sp|Q4WVE5.1|SVF1_ASPFU RecName: Full=Survival factor 1 &gt;gi|66851105|gb|EAL91431.1| oxidative stress protein Svf1, putative [Aspergillus fumigatus Af293] &gt;gi|159126801|gb|EDP51917.1| conserved hypothetical protein [Aspergillus fumigatus A1163]	Ortholog(s)havecytosol,nucleuslocalization
Afu4g11270	29363.4	9240.52	49486.2	5.35535	2.42098	1.50325e-57	7.37214e-56	Chr4_A_fumigatus_Af293	2948216	2952394	-	4114	Afu4g11270	GO:0003674;GO:0005575;GO:0008150	-	gi|70993710|ref|XP_751702.1| conserved hypothetical protein [Aspergillus fumigatus Af293] &gt;gi|66849336|gb|EAL89664.1| conserved hypothetical protein [Aspergillus fumigatus Af293] &gt;gi|159125376|gb|EDP50493.1| conserved hypothetical protein [Aspergillus fumigatus A1163] &gt;gi|846908881|gb|KMK54846.1| hypothetical protein Y699_06490 [Aspergillus fumigatus Z5]	OrthologofA.nidulansFGSCA4:AN9473,A.nigerCBS513.88:An04g05360,A.oryzaeRIB40:AO090003001094,Aspergilluswentii:Aspwe1_0102365andAspergillussydowii:Aspsy1_0148568
Afu4g07120	1038.88	400.811	1676.96	4.18391	2.06485	2.05149e-57	1.00092e-55	Chr4_A_fumigatus_Af293	1850501	1851364	-	864	Afu4g07120	GO:0018063;GO:0005743;GO:0005758;GO:0004408;GO:0005739;GO:0046872	K01764	gi|70994674|ref|XP_752114.1| cytochrome c1 heme lyase [Aspergillus fumigatus Af293] &gt;gi|66849748|gb|EAL90076.1| cytochrome c1 heme lyase [Aspergillus fumigatus Af293] &gt;gi|159124972|gb|EDP50089.1| cytochrome c1 heme lyase [Aspergillus fumigatus A1163] &gt;gi|846908475|gb|KMK54440.1| cytochrome c1 heme lyase [Aspergillus fumigatus Z5]	Ortholog(s)haveholocytochrome-csynthaseactivity,roleincytochromec-hemelinkageandcytosol,mitochondrialintermembranespace,nucleuslocalization
Afu4g07910	3076.46	1375.98	4776.94	3.47166	1.79563	2.89019e-57	1.40292e-55	Chr4_A_fumigatus_Af293	2063233	2067278	-	3961	Afu4g07910	-	K06972	gi|70994510|ref|XP_752034.1| pitrilysin family metalloprotease (Cym1) [Aspergillus fumigatus Af293] &gt;gi|74671285|sp|Q4WP38.1|CYM1_ASPFU RecName: Full=Mitochondrial presequence protease; Flags: Precursor &gt;gi|66849668|gb|EAL89996.1| pitrilysin family metalloprotease (Cym1), putative [Aspergillus fumigatus Af293]	Putativezinc-dependentpeptidase
Afu4g11280	5263.41	2434.29	8092.53	3.32439	1.73309	3.1704e-57	1.53113e-55	Chr4_A_fumigatus_Af293	2952442	2954594	+	1973	Afu4g11280	GO:0000030;GO:0006506;GO:0031501;GO:0005783;GO:0030176;GO:0004376;GO:0000009;GO:0004584	K07542	gi|846908882|gb|KMK54847.1| GPI mannosyltransferase [Aspergillus fumigatus Z5]	Ortholog(s)havedolichyl-phosphate-mannose-glycolipidalpha-mannosyltransferaseactivityandroleinGPIanchorbiosyntheticprocess
Afu5g02610	335.791	81.6124	589.97	7.22893	2.85378	3.41489e-57	1.64087e-55	Chr5_A_fumigatus_Af293	685654	687128	+	1401	Afu5g02610	GO:0005575;GO:0005506;GO:0055114;GO:0004497;GO:0020037;GO:0016705	-	gi|70985150|ref|XP_748081.1| cytochrome P450 [Aspergillus fumigatus Af293] &gt;gi|66845709|gb|EAL86043.1| cytochrome P450, putative [Aspergillus fumigatus Af293]	Hasdomain(s)withpredictedelectroncarrieractivity,hemebinding,ironionbinding,oxidoreductaseactivity,actingonpaireddonors,withincorporationorreductionofmolecularoxygenactivityandroleinoxidation-reductionprocess
Afu1g03040	37170	63914.1	10425.8	0.163122	-2.61598	4.87797e-57	2.33211e-55	Chr1_A_fumigatus_Af293	876704	877527	-	688	Afu1g03040	GO:0009651;GO:0003674;GO:0030448;GO:0009409;GO:0009408;GO:0006979;GO:0005575;GO:0000909	-	gi|146322392|ref|XP_001481699.1| conserved hypothetical protein [Aspergillus fumigatus Af293] &gt;gi|129556994|gb|EBA27332.1| conserved hypothetical protein [Aspergillus fumigatus Af293] &gt;gi|159130534|gb|EDP55647.1| conserved hypothetical protein [Aspergillus fumigatus A1163] &gt;gi|846911536|gb|KMK57426.1| hypothetical protein Y699_06967 [Aspergillus fumigatus Z5]	Ortholog(s)haveroleinhyphalgrowth,responsetocold,responsetoheat,responsetooxidativestress,responsetosaltstress,sporocarpdevelopmentinvolvedinsexualreproduction
Afu1g03200	768.802	1480.27	57.3376	0.0387347	-4.69023	8.12809e-57	3.86653e-55	Chr1_A_fumigatus_Af293	919916	921675	-	1557	Afu1g03200	-	-	gi|70990440|ref|XP_750069.1| MFS transporter [Aspergillus fumigatus Af293] &gt;gi|66847701|gb|EAL88031.1| MFS transporter, putative [Aspergillus fumigatus Af293]	Putativemajorfacilitatorsuperfamily(MFS)transporter
Afu6g10450	11304.6	17212	5397.33	0.31358	-1.67309	1.03231e-56	4.88626e-55	Chr6_A_fumigatus_Af293	2589859	2590745	+	747	Afu6g10450	GO:0008150;GO:0005575;GO:0003674	-	gi|70992169|ref|XP_750933.1| conserved hypothetical protein [Aspergillus fumigatus Af293] &gt;gi|66848566|gb|EAL88895.1| conserved hypothetical protein [Aspergillus fumigatus Af293] &gt;gi|159124502|gb|EDP49620.1| conserved hypothetical protein [Aspergillus fumigatus A1163]	OrthologofAspergillusfumigatusA1163:AFUB_076500
Afu6g12160	2430.95	4438.15	423.745	0.0954779	-3.38869	1.41774e-56	6.6774e-55	Chr6_A_fumigatus_Af293	3057570	3059832	+	2094	Afu6g12160	GO:0006355;GO:0000981;GO:0003677;GO:0008270;GO:0006351;GO:0042025;GO:0005634	-	gi|146324499|ref|XP_751095.2| C6 transcription factor [Aspergillus fumigatus Af293] &gt;gi|129557277|gb|EAL89057.2| C6 transcription factor, putative [Aspergillus fumigatus Af293] &gt;gi|159124666|gb|EDP49784.1| C6 transcription factor, putative [Aspergillus fumigatus A1163]	PutativeC6transcriptionfactor
Afu5g01710	1759.96	2958.45	561.476	0.189787	-2.39755	4.29501e-56	2.01294e-54	Chr5_A_fumigatus_Af293	429669	431519	-	1548	Afu5g01710	GO:0042318;GO:0020037;GO:0005506;GO:0055114;GO:0005575;GO:0018631;GO:0016705;GO:0010124	K10437	gi|70985330|ref|XP_748171.1| cytochrome P450 phenylacetate 2-hydroxylase [Aspergillus fumigatus Af293] &gt;gi|66845799|gb|EAL86133.1| cytochrome P450 phenylacetate 2-hydroxylase, putative [Aspergillus fumigatus Af293] &gt;gi|159125906|gb|EDP51022.1| cytochrome P450 phenylacetate 2-hydroxylase, putative [Aspergillus fumigatus A1163] &gt;gi|666430158|gb|KEY77787.1| cytochrome P450 phenylacetate 2 h…	CytochromeP450phenylacetate2-hydroxylase
Afu8g04100	419.39	813.687	25.093	0.0308386	-5.01912	7.58349e-56	3.53673e-54	Chr8_A_fumigatus_Af293	890816	893036	-	2164	Afu8g04100	-	K01443	gi|70983380|ref|XP_747217.1| N-acetylglucosamine-6-phosphate deacetylase (NagA) [Aspergillus fumigatus Af293] &gt;gi|66844843|gb|EAL85179.1| N-acetylglucosamine-6-phosphate deacetylase (NagA), putative [Aspergillus fumigatus Af293] &gt;gi|666437011|gb|KEY84134.1| N acetylglucosamine 6 phosphate deacetylase NagA [Aspergillus fumigatus var. RP-2014]	PutativeN-acetylglucosamine-6-phosphatedeacetylase
Afu1g02980	11644.9	19129.2	4160.55	0.217498	-2.20093	1.03221e-55	4.79044e-54	Chr1_A_fumigatus_Af293	851746	856056	+	4311	Afu1g02980	GO:0062040;GO:0005829;GO:0005576;GO:0009051;GO:0005737;GO:0017057;GO:0006409;GO:0006098;GO:0005975	K01057	gi|146322386|ref|XP_001481696.1| 6-phosphogluconolactonase [Aspergillus fumigatus Af293] &gt;gi|129556991|gb|EBA27329.1| 6-phosphogluconolactonase, putative [Aspergillus fumigatus Af293]	Putative6-phosphogluconolactonase
Afu2g02700	1770.8	764.492	2777.1	3.63261	1.86101	1.61868e-55	7.47578e-54	Chr2_A_fumigatus_Af293	694130	695564	-	1250	Afu2g02700	-	K09539	gi|70989111|ref|XP_749405.1| mitochondrial DnaJ chaperone (Tim14) [Aspergillus fumigatus Af293] &gt;gi|74669243|sp|Q4WI88.1|TIM14_ASPFU RecName: Full=Mitochondrial import inner membrane translocase subunit tim14; AltName: Full=Presequence translocated-associated motor subunit pam18 &gt;gi|66847036|gb|EAL87367.1| mitochondrial DnaJ chaperone (Tim14), putative [Aspergillus fumigatus Af293]	Ortholog(s)havemitochondrionlocalization
Afu8g00940	940.558	326.499	1554.62	4.76147	2.25141	2.56507e-55	1.17894e-53	Chr8_A_fumigatus_Af293	214596	217018	-	1984	Afu8g00940	GO:0005887;GO:0055085;GO:0003674;GO:0005886;GO:0015809;GO:0016021;GO:1900554;GO:0022857	-	gi|70983169|ref|XP_747112.1| MFS multidrug transporter [Aspergillus fumigatus Af293] &gt;gi|66844737|gb|EAL85074.1| MFS multidrug transporter, putative [Aspergillus fumigatus Af293]	Ortholog(s)haveroleinargininetransport,asperfuranonebiosyntheticprocessandplasmamembranelocalization
Afu5g11660	1207.09	493.725	1920.45	3.88973	1.95967	5.25037e-55	2.40154e-53	Chr5_A_fumigatus_Af293	2994420	2996774	-	2033	Afu5g11660	GO:0005829;GO:0070772;GO:0044090;GO:0032266;GO:0006914;GO:0030242;GO:0000329;GO:0016236;GO:0045324;GO:0000407;GO:0080025;GO:0005515;GO:0043130;GO:0070273;GO:0005768;GO:0006624;GO:0032258;GO:0034727;GO:0061908;GO:0044805	K17908	gi|952549210|dbj|GAQ09653.1| autophagy-related protein 18 [Aspergillus lentulus]	Ortholog(s)havephosphatidylinositol-3,5-bisphosphatebinding,ubiquitinbindingactivity
Afu3g01840	678.775	1183.79	173.761	0.146783	-2.76824	7.97184e-55	3.6289e-53	Chr3_A_fumigatus_Af293	451843	453443	+	1554	Afu3g01840	GO:0022857;GO:0055085;GO:0003674;GO:0031224;GO:0016021	-	gi|70986002|ref|XP_748504.1| MFS transporter [Aspergillus fumigatus Af293] &gt;gi|66846133|gb|EAL86466.1| MFS transporter, putative [Aspergillus fumigatus Af293] &gt;gi|159128364|gb|EDP53479.1| MFS transporter, putative [Aspergillus fumigatus A1163] &gt;gi|846912826|gb|KMK58678.1| MFS transporter [Aspergillus fumigatus Z5]	Hasdomain(s)withpredictedroleintransmembranetransportandintegralcomponentofmembranelocalization
Afu5g13100	1002.9	1692.77	313.035	0.184925	-2.43499	8.14178e-55	3.68862e-53	Chr5_A_fumigatus_Af293	3439399	3439899	-	387	Afu5g13100	GO:0003674;GO:0009277;GO:0005575;GO:0008150	-	gi|70997181|ref|XP_753344.1| conserved hypothetical protein [Aspergillus fumigatus Af293] &gt;gi|66850980|gb|EAL91306.1| conserved hypothetical protein [Aspergillus fumigatus Af293] &gt;gi|159126931|gb|EDP52047.1| conserved hypothetical protein [Aspergillus fumigatus A1163] &gt;gi|846917030|gb|KMK62800.1| hypothetical protein Y699_05183 [Aspergillus fumigatus Z5]	OrthologofA.nidulansFGSCA4:AN6856,A.nigerCBS513.88:An14g06050,A.oryzaeRIB40:AO090120000435,Aspergilluswentii:Aspwe1_0107169andAspergillussydowii:Aspsy1_0040420
Afu5g01490	1082.73	1726.79	438.674	0.25404	-1.97687	9.31335e-55	4.19939e-53	Chr5_A_fumigatus_Af293	386888	388165	-	579	Afu5g01490	-	-	gi|70985374|ref|XP_748193.1| hypothetical protein AFUA_5G01490 [Aspergillus fumigatus Af293] &gt;gi|66845821|gb|EAL86155.1| hypothetical protein AFUA_5G01490 [Aspergillus fumigatus Af293] &gt;gi|159125885|gb|EDP51001.1| hypothetical protein AFUB_050030 [Aspergillus fumigatus A1163]	Putativehydrophobin
Afu5g11030	807.837	1308.74	306.93	0.234522	-2.0922	9.88394e-55	4.43565e-53	Chr5_A_fumigatus_Af293	2824903	2828287	-	3046	Afu5g11030	GO:0005575;GO:0016746;GO:0008374;GO:0044255	-	gi|846913900|gb|KMK59728.1| acyltransferase, putative [Aspergillus fumigatus Z5]	Hasdomain(s)withpredictedtransferaseactivity,transferringacylgroupsactivityandroleinmetabolicprocess
Afu3g07160	419.241	784.414	54.0688	0.0689289	-3.85875	1.58689e-54	7.08812e-53	Chr3_A_fumigatus_Af293	1799635	1801136	-	1281	Afu3g07160	GO:0004568;GO:0006032;GO:0005576;GO:0005575;GO:0000272;GO:0008061;GO:0005975	K01183	gi|159127903|gb|EDP53018.1| conserved hypothetical protein [Aspergillus fumigatus A1163]	Putativefamily18chitinase
Afu6g03345	399.435	21.9169	776.954	35.45	5.14771	1.81609e-54	8.07398e-53	Chr6_A_fumigatus_Af293	712545	712883	+	339	Afu6g03345	GO:0003674;GO:0005575;GO:0008150;GO:0016021	-	gi|159122525|gb|EDP47646.1| hypothetical protein AFUB_094950 [Aspergillus fumigatus A1163]	proteinofunknownfunction
Afu3g11010	266.684	471.385	61.9845	0.131495	-2.92693	3.57376e-54	1.58143e-52	Chr3_A_fumigatus_Af293	2869663	2872656	-	2754	Afu3g11010	GO:0031934;GO:0071046;GO:1990707;GO:0003676;GO:0030958;GO:0031048;GO:0031618;GO:0031508;GO:0000122;GO:0003723;GO:0051570;GO:0033168;GO:0016891;GO:0070919;GO:0033167;GO:0090502;GO:0003743;GO:0048471;GO:0033562;GO:0005515;GO:0003727;GO:0070868;GO:0016458	K11593	gi|70999602|ref|XP_754518.1| eukaryotic translation initiation factor eIF-2C4 [Aspergillus fumigatus Af293] &gt;gi|66852155|gb|EAL92480.1| eukaryotic translation initiation factor eIF-2C4, putative [Aspergillus fumigatus Af293] &gt;gi|159127532|gb|EDP52647.1| eukaryotic translation initiation factor eIF-2C4, putative [Aspergillus fumigatus A1163]	Ortholog(s)haveendoribonucleaseactivity,producing5'-phosphomonoesters,single-strandedRNAbindingactivity
Afu5g13850	1224.83	1936.85	512.806	0.264763	-1.91723	4.87184e-54	2.14586e-52	Chr5_A_fumigatus_Af293	3634853	3637276	+	2310	Afu5g13850	-	-	gi|846917101|gb|KMK62871.1| small oligopeptide transporter, OPT family [Aspergillus fumigatus Z5]	Putativeoligopeptidetransporter
Afu1g17020	305.677	533.001	78.3538	0.147005	-2.76606	5.43147e-54	2.38134e-52	Chr1_A_fumigatus_Af293	4643313	4645346	-	1926	Afu1g17020	-	K00012	gi|70996630|ref|XP_753070.1| UDP-glucose dehydrogenase [Aspergillus fumigatus Af293] &gt;gi|66850705|gb|EAL91032.1| UDP-glucose dehydrogenase [Aspergillus fumigatus Af293] &gt;gi|159131806|gb|EDP56919.1| UDP-glucose dehydrogenase [Aspergillus fumigatus A1163] &gt;gi|846909090|gb|KMK55048.1| UDP-glucose dehydrogenase [Aspergillus fumigatus Z5]	UDP-glucosedehydrogenase
Afu5g03750	850.814	1370.84	330.788	0.241303	-2.05108	7.64298e-54	3.33556e-52	Chr5_A_fumigatus_Af293	1007788	1008681	-	762	Afu5g03750	GO:0008150;GO:0005575;GO:0005515;GO:0003674	-	gi|70984926|ref|XP_747969.1| WW domain protein [Aspergillus fumigatus Af293] &gt;gi|66845597|gb|EAL85931.1| WW domain protein [Aspergillus fumigatus Af293]	PutativeWWdomainprotein
Afu2g01290	362.696	76.207	649.186	8.51872	3.09064	7.88743e-54	3.42653e-52	Chr2_A_fumigatus_Af293	306145	314706	-	7830	Afu2g01290	GO:1900815;GO:1900554;GO:0019748;GO:0044550;GO:0005575;GO:1900584;GO:0032259;GO:0016491;GO:0016746;GO:0045461;GO:0008168;GO:0003824;GO:0055114;GO:0031177;GO:1900557;GO:0016740	-	gi|146322741|ref|XP_749265.2| polyketide synthase [Aspergillus fumigatus Af293] &gt;gi|129556779|gb|EAL87227.2| polyketide synthase, putative [Aspergillus fumigatus Af293]	Putativepolyketidesynthase(PKS),encodedinapredictedsecondarymetabolitegenecluster
Afu2g15660	1874.47	2912.58	836.352	0.287151	-1.80012	8.30596e-54	3.59195e-52	Chr2_A_fumigatus_Af293	4136946	4138646	+	1568	Afu2g15660	GO:0006081;GO:0016491;GO:0016021;GO:0055114;GO:0004029;GO:0016620;GO:0005575	-	gi|71002440|ref|XP_755901.1| aldehyde dehydrogenase family protein [Aspergillus fumigatus Af293] &gt;gi|66853539|gb|EAL93863.1| aldehyde dehydrogenase family protein, putative [Aspergillus fumigatus Af293] &gt;gi|159129956|gb|EDP55070.1| aldehyde dehydrogenase family protein, putative [Aspergillus fumigatus A1163] &gt;gi|846915684|gb|KMK61468.1| aldehyde dehydrogenase family protein [Aspergillus …	Hasdomain(s)withpredictedoxidoreductaseactivity,oxidoreductaseactivity,actingonthealdehydeoroxogroupofdonors,NADorNADPasacceptoractivityandroleinoxidation-reductionprocess
Afu5g14680	77327.7	126494	28161.1	0.222627	-2.1673	1.0189e-53	4.38634e-52	Chr5_A_fumigatus_Af293	3799759	3800442	+	684	Afu5g14680	GO:0005622;GO:0008150;GO:0003674	-	gi|70996869|ref|XP_753189.1| conserved hypothetical protein [Aspergillus fumigatus Af293] &gt;gi|66850825|gb|EAL91151.1| conserved hypothetical protein [Aspergillus fumigatus Af293] &gt;gi|666434323|gb|KEY81840.1| hypothetical protein BA78_7175 [Aspergillus fumigatus var. RP-2014]	ProteinwithYap1-dependentinductioninresponsetohydrogenperoxide
Afu2g12260	2899.3	1338.84	4459.75	3.33107	1.73599	1.25443e-53	5.37597e-52	Chr2_A_fumigatus_Af293	3155360	3156761	-	1224	Afu2g12260	-	K02258	gi|846916012|gb|KMK61796.1| cytochrome c oxidase assembly protein Cox11, putative [Aspergillus fumigatus Z5]	Cytochromecoxidaseassemblyprotein
Afu6g03590	555.975	186.914	925.036	4.94899	2.30713	1.38047e-53	5.88961e-52	Chr6_A_fumigatus_Af293	782860	784866	+	1885	Afu6g03590	-	K01647	gi|70984410|ref|XP_747718.1| citrate synthase Cit1 [Aspergillus fumigatus Af293] &gt;gi|74645208|sp|Q50I20.1|PRPC_ASPFM RecName: Full=2-methylcitrate synthase, mitochondrial; Short=Methylcitrate synthase; AltName: Full=(2S,3S)-2-methylcitrate synthase; AltName: Full=Citrate synthase 1; Flags: Precursor &gt;gi|817033872|sp|B0YD89.1|PRPC_ASPFC RecName: Full=2-methylcitrate synthase, mitochondrial; …	Methylcitratesynthase
Afu8g04250	1046.34	422.175	1670.5	3.9569	1.98437	1.42704e-53	6.0611e-52	Chr8_A_fumigatus_Af293	941378	943966	+	2589	Afu8g04250	GO:0005575;GO:0008150;GO:0003674;GO:0005515	-	gi|70983410|ref|XP_747232.1| pentatricopeptide repeat protein [Aspergillus fumigatus Af293] &gt;gi|66844858|gb|EAL85194.1| pentatricopeptide repeat protein [Aspergillus fumigatus Af293] &gt;gi|159123762|gb|EDP48881.1| pentatricopeptide repeat protein [Aspergillus fumigatus A1163]	OrthologofA.nidulansFGSCA4:AN1436,A.nigerCBS513.88:An16g08840,A.oryzaeRIB40:AO090103000040,Aspergilluswentii:Aspwe1_0043834andAspergillussydowii:Aspsy1_0028799
Afu5g02840	3720.1	5687.53	1752.66	0.308159	-1.69825	1.64999e-53	6.97689e-52	Chr5_A_fumigatus_Af293	750813	753776	-	2550	Afu5g02840	GO:0022857;GO:0046323;GO:0016021;GO:0055085;GO:0005351;GO:0005886;GO:0016020	-	gi|70985106|ref|XP_748059.1| MFS sugar transporter [Aspergillus fumigatus Af293] &gt;gi|66845687|gb|EAL86021.1| MFS sugar transporter, putative [Aspergillus fumigatus Af293] &gt;gi|159126018|gb|EDP51134.1| MFS sugar transporter, putative [Aspergillus fumigatus A1163] &gt;gi|666428122|gb|KEY75778.1| MFS sugar transporter [Aspergillus fumigatus var. RP-2014]	Hasdomain(s)withpredictedsubstrate-specifictransmembranetransporteractivity,transmembranetransporteractivity,roleintransmembranetransportandintegralcomponentofmembrane,membranelocalization
Afu4g12710	2855.7	4554.37	1157.02	0.254046	-1.97684	1.86525e-53	7.85221e-52	Chr4_A_fumigatus_Af293	3334684	3336018	+	1224	Afu4g12710	GO:0003674;GO:0016491;GO:0005739;GO:0055114;GO:0005575;GO:0008150	-	gi|70993428|ref|XP_751561.1| conserved hypothetical protein [Aspergillus fumigatus Af293] &gt;gi|66849195|gb|EAL89523.1| conserved hypothetical protein [Aspergillus fumigatus Af293]	OrthologofA.nidulansFGSCA4:AN3605,A.nigerCBS513.88:An03g02780,A.oryzaeRIB40:AO090009000299,Aspergilluswentii:Aspwe1_0033871andAspergillussydowii:Aspsy1_0154274
Afu1g10390	678.961	1306.11	51.8165	0.0396726	-4.65571	1.98254e-53	8.30918e-52	Chr1_A_fumigatus_Af293	2697914	2705802	+	6889	Afu1g10390	-	-	gi|846915278|gb|KMK61081.1| ABC multidrug transporter [Aspergillus fumigatus Z5]	PutativeABCmultidrugtransporter
Afu5g00920	527.786	175.36	880.211	5.01946	2.32753	4.5212e-53	1.88661e-51	Chr5_A_fumigatus_Af293	241535	242761	+	1227	Afu5g00920	GO:0003674;GO:0005575;GO:0008150	-	gi|70985486|ref|XP_748249.1| transesterase (LovD) [Aspergillus fumigatus Af293] &gt;gi|66845877|gb|EAL86211.1| transesterase (LovD), putative [Aspergillus fumigatus Af293]	Ortholog(s)haveintracellularlocalization
Afu5g06820	2712.38	241.862	5182.9	21.4292	4.42151	4.83202e-53	2.0075e-51	Chr5_A_fumigatus_Af293	1677732	1678782	-	1051	Afu5g06820	GO:0003674;GO:0005575;GO:0008150	-	gi|70998458|ref|XP_753951.1| hypothetical protein AFUA_5G06820 [Aspergillus fumigatus Af293] &gt;gi|66851587|gb|EAL91913.1| hypothetical protein AFUA_5G06820 [Aspergillus fumigatus Af293]	OrthologofA.nigerCBS513.88:An03g00400,A.oryzaeRIB40:AO090701000306,NeosartoryafischeriNRRL181:NFIA_036290andAspergillusnigerATCC1015:45807-mRNA
Afu2g04270	2549.56	1168.65	3930.48	3.36326	1.74986	5.08585e-53	2.10377e-51	Chr2_A_fumigatus_Af293	1181277	1181897	+	465	Afu2g04270	GO:0005744;GO:0008320;GO:0030150;GO:0031305;GO:0000002	K17795	gi|70989419|ref|XP_749559.1| mitochondrial inner membrane translocase subunit (TIM17), putative [Aspergillus fumigatus Af293] &gt;gi|66847190|gb|EAL87521.1| mitochondrial inner membrane translocase subunit (TIM17), putative [Aspergillus fumigatus Af293] &gt;gi|159128969|gb|EDP54083.1| mitochondrial inner membrane translocase subunit (TIM17), putative [Aspergillus fumigatus A1163] &gt;gi|666431663…	Ortholog(s)haveproteinchannelactivity,roleinmitochondrialgenomemaintenance,proteinimportintomitochondrialmatrixandmitochondrialinnermembranepresequencetranslocasecomplexlocalization
Afu3g15055	106.816	206.829	6.8037	0.0328953	-4.92597	5.85073e-53	2.40969e-51	Chr3_A_fumigatus_Af293	3968326	3969341	-	807	Afu3g15055	GO:0003674;GO:0005575;GO:0008150	-	gi|146323523|ref|XP_001481637.1| conserved hypothetical protein [Aspergillus fumigatus Af293] &gt;gi|129558248|gb|EBA27447.1| conserved hypothetical protein [Aspergillus fumigatus Af293] &gt;gi|159127138|gb|EDP52253.1| hypothetical protein AFUB_034170 [Aspergillus fumigatus A1163]	OrthologofAspergillusfumigatusA1163:AFUB_034170
Afu2g16210	744.282	196.4	1292.16	6.57924	2.71792	7.78565e-53	3.19279e-51	Chr2_A_fumigatus_Af293	4291597	4292907	+	1311	Afu2g16210	GO:0140116;GO:0016021;GO:1903425;GO:0140114;GO:0005886;GO:0005887;GO:1903424	K06199	gi|71002552|ref|XP_755957.1| chromosome condensation protein (CrcB) [Aspergillus fumigatus Af293] &gt;gi|66853595|gb|EAL93919.1| chromosome condensation protein (CrcB), putative [Aspergillus fumigatus Af293]	Ortholog(s)havefluoridetransmembranetransporteractivity,roleinfluoridetransmembranetransportandendoplasmicreticulum,plasmamembranelocalization
Afu1g17350	8309.72	13874.3	2745.13	0.197857	-2.33747	1.24524e-52	5.08466e-51	Chr1_A_fumigatus_Af293	4742830	4747012	-	3995	Afu1g17350	GO:0005575;GO:0008150;GO:0003674;GO:0003700;GO:0006357	-	gi|846909059|gb|KMK55017.1| CP2 transcription factor, putative [Aspergillus fumigatus Z5]	OrthologofA.oryzaeRIB40:AO090020000692,NeosartoryafischeriNRRL181:NFIA_008000,AspergillusfumigatusA1163:AFUB_016720andAspergillusclavatusNRRL1:ACLA_018150
Afu2g15290	1668.91	2595.62	742.205	0.285946	-1.80619	2.48873e-52	1.01187e-50	Chr2_A_fumigatus_Af293	4052550	4054473	+	1773	Afu2g15290	GO:0005622;GO:0046872;GO:0009277;GO:0016846	-	gi|71002366|ref|XP_755864.1| DUF636 domain protein [Aspergillus fumigatus Af293] &gt;gi|66853502|gb|EAL93826.1| DUF636 domain protein [Aspergillus fumigatus Af293] &gt;gi|159129921|gb|EDP55035.1| DUF636 domain protein [Aspergillus fumigatus A1163] &gt;gi|666431817|gb|KEY79413.1| hypothetical protein BA78_8265 [Aspergillus fumigatus var. RP-2014] &gt;gi|846915715|gb|KMK61499.1| hypothetical protei…	Conidia-enrichedproteinofunknownfunction
Afu2g16630	841.248	1348.9	333.592	0.247306	-2.01563	3.55594e-52	1.43963e-50	Chr2_A_fumigatus_Af293	4442023	4444239	+	2044	Afu2g16630	GO:0016627;GO:0050660;GO:0055114;GO:0005575	-	gi|71002638|ref|XP_756000.1| acyl-CoA dehydrogenase [Aspergillus fumigatus Af293] &gt;gi|66853638|gb|EAL93962.1| acyl-CoA dehydrogenase [Aspergillus fumigatus Af293] &gt;gi|159130054|gb|EDP55168.1| acyl-CoA dehydrogenase [Aspergillus fumigatus A1163]	Hasdomain(s)withpredictedacyl-CoAdehydrogenaseactivity,flavinadeninedinucleotidebinding,oxidoreductaseactivity,actingontheCH-CHgroupofdonorsactivityandroleinoxidation-reductionprocess
Afu2g02740	1336.22	2229.97	442.461	0.198416	-2.3334	6.38474e-52	2.57392e-50	Chr2_A_fumigatus_Af293	704903	705352	-	450	Afu2g02740	GO:0003674;GO:0005575;GO:0008150	-	gi|70989119|ref|XP_749409.1| hypothetical protein AFUA_2G02740 [Aspergillus fumigatus Af293] &gt;gi|66847040|gb|EAL87371.1| hypothetical protein AFUA_2G02740 [Aspergillus fumigatus Af293]	OrthologofAspergillusfumigatusA1163:AFUB_019840
Afu4g03400	2663.78	4079.96	1247.6	0.305788	-1.7094	6.41947e-52	2.577e-50	Chr4_A_fumigatus_Af293	970401	971786	+	1332	Afu4g03400	GO:0016021;GO:0008150;GO:0005575;GO:0003674	-	gi|70981997|ref|XP_746527.1| hypothetical protein AFUA_4G03400 [Aspergillus fumigatus Af293] &gt;gi|66844150|gb|EAL84489.1| hypothetical protein AFUA_4G03400 [Aspergillus fumigatus Af293]	proteinofunknownfunction
Afu1g01670	769.43	141.621	1397.24	9.86605	3.30247	1.66669e-51	6.66255e-50	Chr1_A_fumigatus_Af293	518024	519577	+	1401	Afu1g01670	GO:0008270;GO:0016491;GO:0005575;GO:0055114	-	gi|70990136|ref|XP_749917.1| formaldehyde dehydrogenase [Aspergillus fumigatus Af293] &gt;gi|66847549|gb|EAL87879.1| formaldehyde dehydrogenase, putative [Aspergillus fumigatus Af293]	Hasdomain(s)withpredictedoxidoreductaseactivityandroleinoxidation-reductionprocess
Afu3g06040	3498.53	5321.11	1675.94	0.31496	-1.66676	1.74127e-51	6.93155e-50	Chr3_A_fumigatus_Af293	1484855	1486353	-	1293	Afu3g06040	GO:0005739;GO:0046949;GO:0055114;GO:0033539;GO:0004361;GO:0000062;GO:0016627;GO:0050660	K00252	gi|71000641|ref|XP_755002.1| glutaryl-CoA dehydrogenase [Aspergillus fumigatus Af293] &gt;gi|66852639|gb|EAL92964.1| glutaryl-CoA dehydrogenase, putative [Aspergillus fumigatus Af293]	Ortholog(s)havemitochondrionlocalization
Afu3g08110	45909.5	68566.5	23252.6	0.339125	-1.56011	2.15505e-51	8.54298e-50	Chr3_A_fumigatus_Af293	2075778	2079452	+	3606	Afu3g08110	GO:0008150;GO:0005575;GO:0003674	-	gi|71000172|ref|XP_754803.1| cell wall protein [Aspergillus fumigatus Af293] &gt;gi|66852440|gb|EAL92765.1| cell wall protein, putative [Aspergillus fumigatus Af293] &gt;gi|159127812|gb|EDP52927.1| cell wall protein, putative [Aspergillus fumigatus A1163] &gt;gi|846914705|gb|KMK60523.1| cell wall protein [Aspergillus fumigatus Z5]	Putativecellwallprotein
Afu8g00410	630.442	228.282	1032.6	4.52336	2.17739	2.27541e-51	8.98269e-50	Chr8_A_fumigatus_Af293	90299	92235	-	1686	Afu8g00410	-	K01265	gi|70983271|ref|XP_747163.1| methionine aminopeptidase, type II [Aspergillus fumigatus Af293] &gt;gi|66844788|gb|EAL85125.1| methionine aminopeptidase, type II, putative [Aspergillus fumigatus Af293]	MethionineaminopeptidasetypeII
Afu1g13980	445.554	745.166	145.941	0.19585	-2.35218	3.43235e-51	1.34939e-49	Chr1_A_fumigatus_Af293	3738068	3740960	-	2664	Afu1g13980	GO:0005575;GO:0008150;GO:0003674	-	gi|119495132|ref|XP_001264358.1| hypothetical protein NFIA_011490 [Aspergillus fischeri NRRL 181] &gt;gi|119412520|gb|EAW22461.1| conserved hypothetical protein [Aspergillus fischeri NRRL 181]	OrthologofA.nidulansFGSCA4:AN2186,AN10116,A.nigerCBS513.88:An08g07120,An12g09760,An05g02480,An12g10180andA.oryzaeRIB40:AO090010000355,AO090010000554
Afu4g04680	3100.1	4718.11	1482.1	0.31413	-1.67057	4.40378e-51	1.72418e-49	Chr4_A_fumigatus_Af293	1317451	1319640	-	2128	Afu4g04680	GO:0005575;GO:0019321;GO:0019150;GO:0016773;GO:0005975	-	gi|70982251|ref|XP_746654.1| FGGY-family carbohydrate kinase [Aspergillus fumigatus Af293] &gt;gi|66844277|gb|EAL84616.1| FGGY-family carbohydrate kinase, putative [Aspergillus fumigatus Af293] &gt;gi|159122110|gb|EDP47232.1| FGGY-family carbohydrate kinase, putative [Aspergillus fumigatus A1163]	FGGY-familycarbohydratekinase
Afu7g06780	942.149	1496.06	388.243	0.259511	-1.94613	6.36843e-51	2.48317e-49	Chr7_A_fumigatus_Af293	1648143	1649965	+	1551	Afu7g06780	GO:0055114;GO:0005575;GO:0016491	-	gi|846910348|gb|KMK56275.1| hypothetical protein Y699_08696 [Aspergillus fumigatus Z5]	Hasdomain(s)withpredictedoxidoreductaseactivityandroleinoxidation-reductionprocess
Afu2g13940	3261.59	1524.97	4998.2	3.27757	1.71262	8.59985e-51	3.33955e-49	Chr2_A_fumigatus_Af293	3635005	3635556	+	552	Afu2g13940	GO:0008150;GO:0005575;GO:0003674	-	gi|146322994|ref|XP_755727.2| conserved hypothetical protein [Aspergillus fumigatus Af293] &gt;gi|129558563|gb|EAL93689.2| conserved hypothetical protein [Aspergillus fumigatus Af293] &gt;gi|846915857|gb|KMK61641.1| hypothetical protein Y699_02482 [Aspergillus fumigatus Z5]	OrthologofA.nigerCBS513.88:An02g05100,A.oryzaeRIB40:AO090026000178,NeosartoryafischeriNRRL181:NFIA_089100andAspergilluswentii:Aspwe1_0045503
Afu2g02530	27611.8	41233.4	13990.3	0.339295	-1.55939	8.67622e-51	3.35551e-49	Chr2_A_fumigatus_Af293	652175	655754	+	2894	Afu2g02530	GO:0075306;GO:0005634;GO:0005737;GO:0006282;GO:0030999;GO:0006468;GO:0045143;GO:0004672;GO:0042752;GO:0044732;GO:0004713;GO:0007094;GO:0070793;GO:0032153;GO:0004674;GO:0000228;GO:0005524;GO:0005829;GO:0010845	K14758	gi|846911759|gb|KMK57627.1| casein kinase I, putative [Aspergillus fumigatus Z5]	Ortholog(s)haveproteinserine/threoninekinaseactivity,proteintyrosinekinaseactivity
Afu1g01660	723.864	276.391	1171.34	4.23796	2.08337	9.69717e-51	3.73518e-49	Chr1_A_fumigatus_Af293	515889	517971	+	2031	Afu1g01660	GO:0003824;GO:0046575;GO:0045490;GO:0005575	-	gi|70990134|ref|XP_749916.1| alpha-L-rhamnosidase A [Aspergillus fumigatus Af293] &gt;gi|66847548|gb|EAL87878.1| alpha-L-rhamnosidase A, putative [Aspergillus fumigatus Af293]	Ortholog(s)haverhamnogalacturonanacetylesteraseactivityandroleinpectincatabolicprocess
Afu4g14520	110.78	6.3734	215.188	33.7634	5.07739	1.17603e-50	4.51161e-49	Chr4_A_fumigatus_Af293	3834231	3835127	+	897	Afu4g14520	-	-	gi|70993066|ref|XP_751381.1| toxin biosynthesis protein [Aspergillus fumigatus Af293] &gt;gi|66849015|gb|EAL89343.1| toxin biosynthesis protein, putative [Aspergillus fumigatus Af293] &gt;gi|159125720|gb|EDP50837.1| toxin biosynthesis protein, putative [Aspergillus fumigatus A1163] &gt;gi|846910475|gb|KMK56395.1| toxin biosynthesis protein [Aspergillus fumigatus Z5]	MonoogygenasetpcG
Afu1g01550	351.714	599.343	104.084	0.173663	-2.52563	1.25934e-50	4.81181e-49	Chr1_A_fumigatus_Af293	489006	491838	-	2751	Afu1g01550	-	K14709	gi|70990112|ref|XP_749905.1| high affinity zinc ion transporter [Aspergillus fumigatus Af293] &gt;gi|66847537|gb|EAL87867.1| high affinity zinc ion transporter, putative [Aspergillus fumigatus Af293]	Putativeplasmamembranezinctransporter
Afu6g12220	36485.6	58997.8	13973.3	0.236845	-2.07798	1.40283e-50	5.33859e-49	Chr6_A_fumigatus_Af293	3071777	3072444	-	585	Afu6g12220	GO:0005575;GO:0016787;GO:0003824	-	gi|70992505|ref|XP_751101.1| isochorismatase family hydrolase [Aspergillus fumigatus Af293] &gt;gi|66848734|gb|EAL89063.1| isochorismatase family hydrolase, putative [Aspergillus fumigatus Af293] &gt;gi|159124673|gb|EDP49791.1| isochorismatase family hydrolase, putative [Aspergillus fumigatus A1163]	Hasdomain(s)withpredictedcatalyticactivityandroleinmetabolicprocess
Afu3g14530	2093.54	567.367	3619.72	6.37986	2.67352	2.93479e-50	1.11242e-48	Chr3_A_fumigatus_Af293	3851576	3853044	+	1358	Afu3g14530	GO:0005575;GO:0016787	-	gi|846908261|gb|KMK54241.1| lipase/esterase family protein, putative [Aspergillus fumigatus Z5]	Hasdomain(s)withpredictedhydrolaseactivityandroleinmetabolicprocess
Afu7g06690	120.026	9.07876	230.973	25.4411	4.66909	3.31647e-50	1.2521e-48	Chr7_A_fumigatus_Af293	1628973	1631359	+	1949	Afu7g06690	GO:0008150;GO:0005575;GO:0004497;GO:0003674	-	gi|146324888|ref|XP_748842.2| flavin-containing monooxygenase [Aspergillus fumigatus Af293] &gt;gi|129556609|gb|EAL86804.2| flavin-containing monooxygenase, putative [Aspergillus fumigatus Af293]	OrthologofA.nigerCBS513.88:An09g02260,An13g03470,A.oryzaeRIB40:AO090038000025,Aspergilluswentii:Aspwe1_0060886,Aspwe1_0471049andAspergillussydowii:Aspsy1_0128605
Afu4g05900	2511.95	3977.36	1046.54	0.263124	-1.92619	4.75403e-50	1.78774e-48	Chr4_A_fumigatus_Af293	1505908	1507443	+	1404	Afu4g05900	GO:0003674;GO:0009514;GO:0008150;GO:0016021	-	gi|146323679|ref|XP_752234.2| conserved hypothetical protein [Aspergillus fumigatus Af293] &gt;gi|129557590|gb|EAL90196.2| conserved hypothetical protein [Aspergillus fumigatus Af293] &gt;gi|159124850|gb|EDP49967.1| conserved hypothetical protein [Aspergillus fumigatus A1163] &gt;gi|666436279|gb|KEY83643.1| hypothetical protein BA78_8155 [Aspergillus fumigatus var. RP-2014] &gt;gi|846908362|gb|KM…	Transcriptup-regulatedinconidiaexposedtoneutrophils
Afu6g13390	686.052	1289.58	82.5257	0.0639943	-3.96591	6.61545e-50	2.47793e-48	Chr6_A_fumigatus_Af293	3406731	3408342	-	1548	Afu6g13390	GO:0055114;GO:0005575;GO:0005737;GO:0016491	-	gi|70992733|ref|XP_751215.1| FAD dependent oxidoreductase [Aspergillus fumigatus Af293] &gt;gi|66848848|gb|EAL89177.1| FAD dependent oxidoreductase, putative [Aspergillus fumigatus Af293] &gt;gi|159130330|gb|EDP55443.1| conserved hypothetical protein [Aspergillus fumigatus A1163]	Hasdomain(s)withpredictedoxidoreductaseactivityandroleinoxidation-reductionprocess
Afu5g05540	11847.1	17696.9	5997.32	0.338892	-1.5611	8.13624e-50	3.03562e-48	Chr5_A_fumigatus_Af293	1289430	1291879	+	2107	Afu5g05540	-	K11279	gi|70998710|ref|XP_754077.1| nucleosome assembly protein Nap1 [Aspergillus fumigatus Af293] &gt;gi|66851713|gb|EAL92039.1| nucleosome assembly protein Nap1, putative [Aspergillus fumigatus Af293] &gt;gi|159126189|gb|EDP51305.1| nucleosome assembly protein Nap1, putative [Aspergillus fumigatus A1163]	Putativenucleosomeassemblyprotein
Afu3g03280	29515.1	15122.3	43908	2.90353	1.53781	8.43399e-50	3.13441e-48	Chr3_A_fumigatus_Af293	876034	878248	+	2215	Afu3g03280	GO:0016021;GO:0004497;GO:0005575;GO:0071949	-	gi|70986306|ref|XP_748647.1| FAD binding monooxygenase [Aspergillus fumigatus Af293] &gt;gi|66846276|gb|EAL86609.1| FAD binding monooxygenase, putative [Aspergillus fumigatus Af293]	PutativeFADbindingmonooxygenase
Afu4g14250	6844.2	10263.8	3424.57	0.333654	-1.58358	8.71212e-50	3.22518e-48	Chr4_A_fumigatus_Af293	3722636	3725494	+	2345	Afu4g14250	GO:0008150;GO:0005575;GO:0003674	-	gi|846910451|gb|KMK56371.1| hypothetical protein Y699_09237 [Aspergillus fumigatus Z5]	OrthologofAspergillusglaucus:Aspgl1_0079685,AspergillusflavusNRRL3357:AFL2T_04060,Aspergillusversicolor:Aspve1_0080228andAspergillusfumigatusA1163:AFUB_071410
Afu3g08530	984.808	412.375	1557.24	3.77627	1.91696	1.06066e-49	3.91128e-48	Chr3_A_fumigatus_Af293	2188280	2190717	-	2234	Afu3g08530	GO:0003674;GO:0055085;GO:0005887;GO:0022857;GO:0016021	-	gi|71000090|ref|XP_754762.1| MFS drug transporter [Aspergillus fumigatus Af293] &gt;gi|66852399|gb|EAL92724.1| MFS drug transporter, putative [Aspergillus fumigatus Af293] &gt;gi|666431182|gb|KEY78792.1| MFS drug transporter [Aspergillus fumigatus var. RP-2014] &gt;gi|846914666|gb|KMK60484.1| MFS drug transporter [Aspergillus fumigatus Z5]	Hasdomain(s)withpredictedroleintransmembranetransportandintegralcomponentofmembranelocalization
Afu7g01490	4217.09	7196.73	1237.46	0.171948	-2.53996	1.30651e-49	4.79929e-48	Chr7_A_fumigatus_Af293	388099	390895	+	2658	Afu7g01490	-	K03305	gi|70982510|ref|XP_746783.1| MFS peptide transporter Ptr2 [Aspergillus fumigatus Af293] &gt;gi|66844407|gb|EAL84745.1| MFS peptide transporter Ptr2, putative [Aspergillus fumigatus Af293] &gt;gi|159122976|gb|EDP48096.1| MFS peptide transporter Ptr2, putative [Aspergillus fumigatus A1163] &gt;gi|846909929|gb|KMK55861.1| MFS peptide transporter Ptr2 [Aspergillus fumigatus Z5]	Majorfacilitatorsuperfamily(MFS)peptidetransporter
Afu3g07300	1628.6	492.039	2765.17	5.61982	2.49052	1.39078e-49	5.08917e-48	Chr3_A_fumigatus_Af293	1829701	1834824	-	4824	Afu3g07300	GO:0016021;GO:0016887;GO:0055085;GO:0042626;GO:0016020;GO:0005524	K08711	gi|71000367|ref|XP_754878.1| ABC multidrug transporter [Aspergillus fumigatus Af293] &gt;gi|66852515|gb|EAL92840.1| ABC multidrug transporter, putative [Aspergillus fumigatus Af293]	Hasdomain(s)withpredictedATPbinding,ATPaseactivity,ATPaseactivity,coupledtotransmembranemovementofsubstances,nucleoside-triphosphataseactivity,nucleotidebindingactivityandroleintransport
Afu4g03490	3473.15	5248.84	1697.46	0.323397	-1.62862	2.36946e-49	8.63719e-48	Chr4_A_fumigatus_Af293	993110	994967	+	1809	Afu4g03490	-	K01279	gi|70982015|ref|XP_746536.1| tripeptidyl-peptidase (TppA) [Aspergillus fumigatus Af293] &gt;gi|74628155|sp|Q70J59.1|SED2_ASPFU RecName: Full=Tripeptidyl-peptidase sed2; AltName: Full=Sedolisin-B; Flags: Precursor &gt;gi|42820807|emb|CAE17674.1| fuSed2 protease [Aspergillus fumigatus] &gt;gi|66844159|gb|EAL84498.1| tripeptidyl-peptidase (TppA), putative [Aspergillus fumigatus Af293] &gt;gi|1591222…	Putativesecretedprotease
Afu4g03830	3857.35	5822.03	1892.66	0.325087	-1.6211	3.11742e-49	1.13114e-47	Chr4_A_fumigatus_Af293	1074195	1074687	-	435	Afu4g03830	GO:0005576;GO:0008150;GO:0003674	-	gi|70982083|ref|XP_746570.1| conserved hypothetical protein [Aspergillus fumigatus Af293] &gt;gi|66844193|gb|EAL84532.1| conserved hypothetical protein [Aspergillus fumigatus Af293] &gt;gi|159122196|gb|EDP47318.1| conserved hypothetical protein [Aspergillus fumigatus A1163]	Ortholog(s)haveextracellularregionlocalization
Afu1g16440	195.827	35.6545	355.999	9.98469	3.31972	3.12687e-49	1.13114e-47	Chr1_A_fumigatus_Af293	4457984	4460566	-	2340	Afu1g16440	GO:0016887;GO:0005524;GO:0008150;GO:0005575	-	gi|70996510|ref|XP_753010.1| ABC ATPase [Aspergillus fumigatus Af293] &gt;gi|66850645|gb|EAL90972.1| ABC ATPase, putative [Aspergillus fumigatus Af293]	Hasdomain(s)withpredictedATPbinding,ATPaseactivity,nucleoside-triphosphataseactivity,nucleotidebindingactivity
Afu4g03120	2737.23	4588.38	886.083	0.193114	-2.37247	4.1098e-49	1.48109e-47	Chr4_A_fumigatus_Af293	877985	879595	+	1503	Afu4g03120	GO:0046872;GO:0055114;GO:0006089;GO:0005739;GO:0003824;GO:0020037;GO:0009514;GO:0004460;GO:0005758;GO:0016491	K00101	gi|70981939|ref|XP_746498.1| mitochondrial cytochrome b2 [Aspergillus fumigatus Af293] &gt;gi|66844121|gb|EAL84460.1| mitochondrial cytochrome b2, putative [Aspergillus fumigatus Af293]	Ortholog(s)haveL-lactatedehydrogenase(cytochrome)activity,roleinlactatemetabolicprocessandglyoxysome,mitochondrialintermembranespacelocalization
Afu7g04150	1279.92	562.06	1997.79	3.5544	1.82961	4.48956e-49	1.61184e-47	Chr7_A_fumigatus_Af293	937236	938035	-	522	Afu7g04150	GO:0001405;GO:0005744;GO:0030150;GO:0019904	K17805	gi|70987228|ref|XP_749093.1| cochaperone Pam16 [Aspergillus fumigatus Af293] &gt;gi|66846723|gb|EAL87055.1| cochaperone Pam16 [Aspergillus fumigatus Af293]	Ortholog(s)haveproteindomainspecificbindingactivity,roleinproteinimportintomitochondrialmatrixandpresequencetranslocase-associatedimportmotorlocalization
Afu6g06420	1628.71	743.152	2514.26	3.38323	1.7584	6.19723e-49	2.21656e-47	Chr6_A_fumigatus_Af293	1382557	1385188	-	2403	Afu6g06420	GO:0007163;GO:0007005;GO:0006873;GO:0005739;GO:1900208;GO:0005743;GO:0000001;GO:0003674	K17979	gi|70991371|ref|XP_750534.1| mitochondrion biogenesis protein (Mdm31) [Aspergillus fumigatus Af293] &gt;gi|66848167|gb|EAL88496.1| mitochondrion biogenesis protein (Mdm31), putative [Aspergillus fumigatus Af293] &gt;gi|159124090|gb|EDP49208.1| mitochondrion biogenesis protein (Mdm31), putative [Aspergillus fumigatus A1163] &gt;gi|846917222|gb|KMK62969.1| mitochondrion biogenesis protein (Mdm31) […	Ortholog(s)haveroleincellularionhomeostasis,establishmentormaintenanceofcellpolarity,mitochondrioninheritance,regulationofcardiolipinmetabolicprocessandmitochondrialinnermembrane,nucleuslocalization
Afu4g04190	44115.7	65450.8	22780.5	0.348056	-1.52261	7.24293e-49	2.58087e-47	Chr4_A_fumigatus_Af293	1179328	1180398	-	870	Afu4g04190	GO:0003674;GO:0008150;GO:0005575;GO:0016021	-	gi|70982153|ref|XP_746605.1| conserved hypothetical protein [Aspergillus fumigatus Af293] &gt;gi|66844228|gb|EAL84567.1| conserved hypothetical protein [Aspergillus fumigatus Af293] &gt;gi|159122160|gb|EDP47282.1| conserved hypothetical protein [Aspergillus fumigatus A1163]	OrthologofA.nidulansAN7033
Afu5g11100	8395.72	14670.9	2120.58	0.144544	-2.79042	1.05243e-48	3.73614e-47	Chr5_A_fumigatus_Af293	2841772	2842922	-	1151	Afu5g11100	GO:0005829;GO:0006606;GO:0005635;GO:0061608;GO:0006020;GO:0005634	K23327	gi|70997591|ref|XP_753538.1| DUF775 domain protein [Aspergillus fumigatus Af293] &gt;gi|66851174|gb|EAL91500.1| DUF775 domain protein [Aspergillus fumigatus Af293] &gt;gi|159126730|gb|EDP51846.1| DUF775 domain protein [Aspergillus fumigatus A1163] &gt;gi|846913907|gb|KMK59735.1| hypothetical protein Y699_00936 [Aspergillus fumigatus Z5]	Ortholog(s)haveroleininositolmetabolicprocessandcytosol,nuclearenvelopelocalization
Afu2g09550	1514.21	677.695	2350.72	3.46869	1.79439	1.20634e-48	4.26659e-47	Chr2_A_fumigatus_Af293	2445267	2448091	-	2681	Afu2g09550	GO:0018271;GO:0004077;GO:0006464;GO:0005575;GO:0009305;GO:0071734	K01942	gi|846916242|gb|KMK62026.1| biotin apo-protein ligase, putative [Aspergillus fumigatus Z5]	Ortholog(s)havebiotin-[acetyl-CoA-carboxylase]ligaseactivity,biotin-[pyruvate-carboxylase]ligaseactivity,roleinproteinbiotinylationandcytoplasm,nucleuslocalization
Afu1g13400	18512.3	28686.5	8338.09	0.290663	-1.78258	1.43581e-48	5.05937e-47	Chr1_A_fumigatus_Af293	3564895	3565113	+	219	Afu1g13400	GO:0008270;GO:0005575;GO:0008150	-	gi|70995910|ref|XP_752710.1| conserved hypothetical protein [Aspergillus fumigatus Af293] &gt;gi|115492001|ref|XP_001210628.1| conserved hypothetical protein [Aspergillus terreus NIH2624] &gt;gi|66850345|gb|EAL90672.1| conserved hypothetical protein [Aspergillus fumigatus Af293] &gt;gi|114197488|gb|EAU39188.1| conserved hypothetical protein [Aspergillus terreus NIH2624] &gt;gi|159131465|gb|EDP565…	Hasdomain(s)withpredictedzincionbindingactivity
Afu4g08240	14392	22696.7	6087.37	0.268205	-1.89859	1.8263e-48	6.41158e-47	Chr4_A_fumigatus_Af293	2135925	2137315	+	1195	Afu4g08240	GO:0055114;GO:0005622;GO:0016491	-	gi|846908601|gb|KMK54566.1| zinc-containing alcohol dehydrogenase [Aspergillus fumigatus Z5]	Putativezinc-containingalcoholdehydrogenase
Afu2g09090	7056.19	3577.9	10534.5	2.94432	1.55793	2.47071e-48	8.64205e-47	Chr2_A_fumigatus_Af293	2330107	2331458	-	1151	Afu2g09090	GO:1990429;GO:0005739;GO:0000001;GO:0003674;GO:0001302;GO:0005743;GO:0005886;GO:0016020;GO:0045861;GO:0006457	K17081	gi|71001124|ref|XP_755243.1| prohibitin [Aspergillus fumigatus Af293] &gt;gi|66852881|gb|EAL93205.1| prohibitin, putative [Aspergillus fumigatus Af293] &gt;gi|159129327|gb|EDP54441.1| prohibitin, putative [Aspergillus fumigatus A1163] &gt;gi|666429597|gb|KEY77235.1| prohibitin [Aspergillus fumigatus var. RP-2014] &gt;gi|846916283|gb|KMK62067.1| prohibitin [Aspergillus fumigatus Z5]	Ortholog(s)haveroleinmitochondrioninheritance,negativeregulationofproteolysis,proteinfolding,replicativecellagingandmitochondrialinnermembrane,peroxisomalimportomercomplex,plasmamembranelocalization
Afu3g03370	1926.45	901.73	2951.17	3.27279	1.71052	3.20301e-48	1.11624e-46	Chr3_A_fumigatus_Af293	898829	900216	-	1388	Afu3g03370	GO:0003674;GO:0005575;GO:0008150	-	gi|146323229|ref|XP_748657.2| cell surface protein [Aspergillus fumigatus Af293] &gt;gi|129556529|gb|EAL86619.2| cell surface protein, putative [Aspergillus fumigatus Af293] &gt;gi|159128200|gb|EDP53315.1| cell surface protein, putative [Aspergillus fumigatus A1163] &gt;gi|666434145|gb|KEY81669.1| cell surface protein [Aspergillus fumigatus var. RP-2014]	OrthologofA.oryzaeRIB40:AO090020000169,NeosartoryafischeriNRRL181:NFIA_005530,Aspergillusversicolor:Aspve1_0032029andAspergillusclavatusNRRL1:ACLA_061330
Afu4g13380	11377.7	20566.8	2188.61	0.106415	-3.23223	3.98207e-48	1.38268e-46	Chr4_A_fumigatus_Af293	3505971	3507517	+	1547	Afu4g13380	GO:0008150;GO:0005575;GO:0003674	-	gi|70993292|ref|XP_751493.1| conserved hypothetical protein [Aspergillus fumigatus Af293] &gt;gi|66849127|gb|EAL89455.1| conserved hypothetical protein [Aspergillus fumigatus Af293] &gt;gi|159125573|gb|EDP50690.1| conserved hypothetical protein [Aspergillus fumigatus A1163] &gt;gi|666433509|gb|KEY81059.1| hypothetical protein BA78_8014 [Aspergillus fumigatus var. RP-2014] &gt;gi|846916663|gb|KMK6…	OrthologofA.nidulansFGSCA4:AN1952,A.nigerCBS513.88:An01g09090,Aspergilluswentii:Aspwe1_0022581,Aspergillussydowii:Aspsy1_0142528andAspergillusterreusNIH2624:ATET_03221
Afu2g04330	277.852	72.0291	483.675	6.715	2.74739	6.72454e-48	2.32645e-46	Chr2_A_fumigatus_Af293	1192332	1194519	-	1969	Afu2g04330	GO:0018658;GO:0016021;GO:0004497;GO:0071949;GO:0005575	K00480	gi|146322789|ref|XP_749565.2| salicylate hydroxylase [Aspergillus fumigatus Af293] &gt;gi|129556803|gb|EAL87527.2| salicylate hydroxylase, putative [Aspergillus fumigatus Af293]	Hasdomain(s)withpredictedFADbinding,oxidoreductaseactivityandroleinmetabolicprocess
Afu2g16430	2385.54	3620.9	1150.18	0.317651	-1.65449	7.8987e-48	2.72276e-46	Chr2_A_fumigatus_Af293	4363543	4364576	-	854	Afu2g16430	GO:0003674;GO:0016021;GO:0005575;GO:0008150	-	gi|71002596|ref|XP_755979.1| conserved hypothetical protein [Aspergillus fumigatus Af293] &gt;gi|66853617|gb|EAL93941.1| conserved hypothetical protein [Aspergillus fumigatus Af293] &gt;gi|159130034|gb|EDP55148.1| conserved hypothetical protein [Aspergillus fumigatus A1163] &gt;gi|666428893|gb|KEY76541.1| hypothetical protein BA78_7522 [Aspergillus fumigatus var. RP-2014]	OrthologofAspergillusfumigatusA1163:AFUB_032100andAspergillusterreusNIH2624:ATET_02294
Afu1g07440	108140	159750	56531	0.353872	-1.4987	8.94123e-48	3.07101e-46	Chr1_A_fumigatus_Af293	2102406	2104621	+	2098	Afu1g07440	-	K03283	gi|70991282|ref|XP_750490.1| molecular chaperone Hsp70 [Aspergillus fumigatus Af293] &gt;gi|66848122|gb|EAL88452.1| molecular chaperone Hsp70 [Aspergillus fumigatus Af293] &gt;gi|159130962|gb|EDP56075.1| molecular chaperone Hsp70 [Aspergillus fumigatus A1163] &gt;gi|356578600|gb|AET14826.1| heat shock protein 70 [Aspergillus fumigatus] &gt;gi|666433289|gb|KEY80845.1| molecular chaperone Hsp70 [As…	Molecularchaperone
Afu7g00690	528.875	121.677	936.072	7.6931	2.94356	9.89178e-48	3.38527e-46	Chr7_A_fumigatus_Af293	182733	183908	+	1176	Afu7g00690	GO:0030170;GO:0003824;GO:0005737;GO:0009058;GO:0005575;GO:0016212;GO:0005739	-	gi|70982666|ref|XP_746861.1| aminotransferase [Aspergillus fumigatus Af293] &gt;gi|66844485|gb|EAL84823.1| aminotransferase, putative [Aspergillus fumigatus Af293]	Putativeaminotransferase
Afu1g07040	1589.8	2440.32	739.28	0.302944	-1.72288	1.27311e-47	4.34135e-46	Chr1_A_fumigatus_Af293	2000111	2001221	-	1062	Afu1g07040	GO:0016301;GO:0003674;GO:0102193;GO:0008150;GO:0005575	-	gi|70991206|ref|XP_750452.1| fructosamine-3-kinase [Aspergillus fumigatus Af293] &gt;gi|66848084|gb|EAL88414.1| fructosamine-3-kinase, putative [Aspergillus fumigatus Af293]	OrthologofA.nidulansFGSCA4:AN10646,A.nigerCBS513.88:An07g09600,A.oryzaeRIB40:AO090012000956,Aspergilluswentii:Aspwe1_0111941andAspergillusterreusNIH2624:ATET_02639
Afu1g07210	1497.2	2316.88	677.525	0.29243	-1.77384	1.62924e-47	5.53586e-46	Chr1_A_fumigatus_Af293	2046773	2047306	+	411	Afu1g07210	GO:0005575;GO:0008150;GO:0016021;GO:0003674	-	gi|70991240|ref|XP_750469.1| conserved hypothetical protein [Aspergillus fumigatus Af293] &gt;gi|66848101|gb|EAL88431.1| conserved hypothetical protein [Aspergillus fumigatus Af293] &gt;gi|159130942|gb|EDP56055.1| conserved hypothetical protein [Aspergillus fumigatus A1163] &gt;gi|846914111|gb|KMK59929.1| hypothetical protein Y699_01130 [Aspergillus fumigatus Z5]	OrthologofA.nidulansFGSCA4:AN5145,A.oryzaeRIB40:AO090012000975,Aspergilluswentii:Aspwe1_0520822,Aspergillussydowii:Aspsy1_0091604andAspergillusterreusNIH2624:ATET_10152
Afu3g12920	127.113	12.7769	241.45	18.8974	4.24012	1.63504e-47	5.53586e-46	Chr3_A_fumigatus_Af293	3430194	3436923	+	6609	Afu3g12920	-	K22118	gi|146323460|ref|XP_754329.2| nonribosomal peptide synthase GliP-like [Aspergillus fumigatus Af293] &gt;gi|384955713|sp|Q4WYG2.2|NRPS5_ASPFU RecName: Full=Nonribosomal peptide synthetase 5 &gt;gi|129558279|gb|EAL92291.2| nonribosomal peptide synthase GliP-like, putative [Aspergillus fumigatus Af293]	Nonribosomalpeptidesynthase(NRPS)
Afu7g02420	1016.2	1587.94	444.455	0.279895	-1.83704	2.72234e-47	9.18452e-46	Chr7_A_fumigatus_Af293	664652	666862	+	1731	Afu7g02420	GO:0004471;GO:0051287;GO:0005829;GO:0006090;GO:0006520;GO:0046872;GO:0006108;GO:0004470;GO:0005739;GO:0055114	K00027	gi|146324612|ref|XP_746689.2| malate dehydrogenase [Aspergillus fumigatus Af293] &gt;gi|129555385|gb|EAL84651.2| malate dehydrogenase, putative [Aspergillus fumigatus Af293] &gt;gi|159123066|gb|EDP48186.1| malate dehydrogenase, putative [Aspergillus fumigatus A1163]	Malatedehydrogenase
Afu8g02640	463.28	159.905	766.655	4.79444	2.26136	3.32627e-47	1.11824e-45	Chr8_A_fumigatus_Af293	697826	701248	-	3316	Afu8g02640	GO:0005634;GO:0042025;GO:0006351;GO:0008270;GO:0003677;GO:0000981;GO:0006355	-	gi|846910903|gb|KMK56802.1| ABC multidrug transporter, putative [Aspergillus fumigatus Z5]	Hasdomain(s)withpredictedDNAbinding,RNApolymeraseIItranscriptionfactoractivity,sequence-specificDNAbinding,zincionbindingactivityandroleinregulationoftranscription,DNA-templated,transcription,DNA-templated
Afu6g09450	1209.69	2022.91	396.465	0.195987	-2.35117	5.43704e-47	1.82141e-45	Chr6_A_fumigatus_Af293	2281911	2285581	-	2679	Afu6g09450	GO:0008150;GO:0005575;GO:0005515;GO:0003674	-	gi|70991973|ref|XP_750835.1| LipA and NB-ARC domain protein [Aspergillus fumigatus Af293] &gt;gi|66848468|gb|EAL88797.1| LipA and NB-ARC domain protein [Aspergillus fumigatus Af293] &gt;gi|159123422|gb|EDP48542.1| LipA and NB-ARC domain protein [Aspergillus fumigatus A1163] &gt;gi|666436144|gb|KEY83528.1| hypothetical protein LipA and NB ARC [Aspergillus fumigatus var. RP-2014]	OrthologofA.nigerCBS513.88:An04g00640,NeosartoryafischeriNRRL181:NFIA_112440,Aspergilluswentii:Aspwe1_0731886andAspergillusversicolor:Aspve1_0056875,Aspve1_0755767
Afu4g04150	782.94	1260.62	305.261	0.242151	-2.04602	5.59625e-47	1.86817e-45	Chr4_A_fumigatus_Af293	1169690	1171096	+	1002	Afu4g04150	GO:0016021;GO:0006882;GO:0005886;GO:0005385;GO:0006812;GO:0055085;GO:0000324;GO:0008324;GO:0071577	K14688	gi|70982145|ref|XP_746601.1| di-, tri-valent inorganic cation transporter [Aspergillus fumigatus Af293] &gt;gi|66844224|gb|EAL84563.1| di-, tri-valent inorganic cation transporter, putative [Aspergillus fumigatus Af293]	Hasdomain(s)withpredictedcationtransmembranetransporteractivity,roleincationtransport,transmembranetransportandintegralcomponentofmembranelocalization
Afu5g01370	565.293	53.4573	1077.13	20.1493	4.33266	7.65025e-47	2.54491e-45	Chr5_A_fumigatus_Af293	351293	352418	-	1074	Afu5g01370	GO:0003674;GO:0005515;GO:0008150;GO:0005575	-	gi|159125870|gb|EDP50986.1| conserved hypothetical protein [Aspergillus fumigatus A1163]	OrthologofA.nidulansFGSCA4:AN3630,NeosartoryafischeriNRRL181:NFIA_040730,Aspergillusversicolor:Aspve1_0032027andAspergillusfumigatusA1163:AFUB_049880
Afu1g11870	3149.23	1561.16	4737.31	3.03449	1.60146	8.53614e-47	2.82972e-45	Chr1_A_fumigatus_Af293	3122590	3124717	-	2050	Afu1g11870	GO:0043531;GO:0006508;GO:0003824;GO:0004222;GO:0005739;GO:0005759;GO:0046872;GO:0006626;GO:0006627;GO:0005743;GO:0017087;GO:0008233	K01412	gi|70995596|ref|XP_752553.1| mitochondrial processing peptidase alpha subunit [Aspergillus fumigatus Af293] &gt;gi|41581262|emb|CAE47911.1| mitochondrial processing peptidase alpha subunit, putative [Aspergillus fumigatus] &gt;gi|66850188|gb|EAL90515.1| mitochondrial processing peptidase alpha subunit, putative [Aspergillus fumigatus Af293] &gt;gi|159131308|gb|EDP56421.1| mitochondrial processing…	Ortholog(s)haveADPbinding,metalloendopeptidaseactivity,peptidaseactivity,roleinproteinprocessinginvolvedinproteintargetingtomitochondrionandmitochondrialprocessingpeptidasecomplexlocalization
Afu2g01630	904.31	385.427	1423.19	3.69251	1.8846	9.06819e-47	2.99565e-45	Chr2_A_fumigatus_Af293	394827	396182	-	1356	Afu2g01630	GO:0005743;GO:0003674;GO:1990050;GO:0005758;GO:0015914;GO:0008150;GO:0005575	K02619	gi|70988893|ref|XP_749298.1| MSF1 domain protein [Aspergillus fumigatus Af293] &gt;gi|119497935|ref|XP_001265725.1| MSF1 domain protein [Aspergillus fischeri NRRL 181] &gt;gi|66846929|gb|EAL87260.1| MSF1 domain protein [Aspergillus fumigatus Af293] &gt;gi|119413889|gb|EAW23828.1| MSF1 domain protein [Aspergillus fischeri NRRL 181] &gt;gi|159128712|gb|EDP53826.1| MSF1 domain protein [Aspergillus f…	OrthologofA.nidulansFGSCA4:AN10983,A.nigerCBS513.88:An03g04810,A.oryzaeRIB40:AO090701000784,Aspergilluswentii:Aspwe1_0135351andAspergillussydowii:Aspsy1_0046214
Afu1g05060	4581.89	2318.12	6845.67	2.95312	1.56224	9.47334e-47	3.11866e-45	Chr1_A_fumigatus_Af293	1450481	1451784	-	1095	Afu1g05060	GO:0005829;GO:0004853;GO:0006783;GO:0006782;GO:0005575;GO:0006779	K01599	gi|70990812|ref|XP_750255.1| uroporphyrinogen decarboxylase [Aspergillus fumigatus Af293] &gt;gi|66847887|gb|EAL88217.1| uroporphyrinogen decarboxylase [Aspergillus fumigatus Af293] &gt;gi|159130730|gb|EDP55843.1| uroporphyrinogen decarboxylase [Aspergillus fumigatus A1163] &gt;gi|666433906|gb|KEY81440.1| uroporphyrinogen decarboxylase [Aspergillus fumigatus var. RP-2014]	Ortholog(s)haveuroporphyrinogendecarboxylaseactivity,roleinhemebiosyntheticprocessandcytosol,nucleuslocalization
Afu1g05020	1896.59	2884.94	908.245	0.314823	-1.66739	1.05688e-46	3.46728e-45	Chr1_A_fumigatus_Af293	1437263	1441829	-	4454	Afu1g05020	GO:0008271;GO:0055085;GO:0000103;GO:0015301;GO:0005887;GO:0016020;GO:0015116;GO:0016021;GO:0008272	K14708	gi|70990804|ref|XP_750251.1| sulfate transporter [Aspergillus fumigatus Af293] &gt;gi|66847883|gb|EAL88213.1| sulfate transporter, putative [Aspergillus fumigatus Af293] &gt;gi|159130727|gb|EDP55840.1| sulfate transporter, putative [Aspergillus fumigatus A1163] &gt;gi|666433913|gb|KEY81447.1| sulfate transporter [Aspergillus fumigatus var. RP-2014] &gt;gi|846911361|gb|KMK57251.1| sulfate transpor…	Putativesulfatetransporter
Afu2g03060	2101.39	3496.82	705.966	0.201888	-2.30837	1.10217e-46	3.60345e-45	Chr2_A_fumigatus_Af293	795687	797514	-	1707	Afu2g03060	GO:0010468;GO:0005515;GO:0003674;GO:0005681;GO:0005737;GO:0045292;GO:0005724	K25058	gi|70989183|ref|XP_749441.1| cactin [Aspergillus fumigatus Af293] &gt;gi|66847072|gb|EAL87403.1| cactin, putative [Aspergillus fumigatus Af293] &gt;gi|159128852|gb|EDP53966.1| cactin, putative [Aspergillus fumigatus A1163]	Ortholog(s)haveroleinmRNAcissplicing,viaspliceosomeandmitochondrion,nucleartelomericheterochromatinlocalization
Afu1g13470	5486.28	2798.87	8173.7	2.92036	1.54614	1.16119e-46	3.78341e-45	Chr1_A_fumigatus_Af293	3583382	3584356	-	919	Afu1g13470	-	K17080	gi|70995924|ref|XP_752717.1| prohibitin complex subunit Phb1 [Aspergillus fumigatus Af293] &gt;gi|42820757|emb|CAF32070.1| prohibitin, putative [Aspergillus fumigatus] &gt;gi|66850352|gb|EAL90679.1| prohibitin complex subunit Phb1, putative [Aspergillus fumigatus Af293]	Ortholog(s)haveroleininnermitochondrialmembraneorganization,mitochondrioninheritance,mitochondrionmorphogenesis,negativeregulationofproteolysis,proteinfolding,replicativecellaging
Afu2g15130	2893.59	1430.84	4356.34	3.0446	1.60625	1.80768e-46	5.86973e-45	Chr2_A_fumigatus_Af293	3996596	4002662	-	5813	Afu2g15130	-	K08711	gi|71002332|ref|XP_755847.1| ABC multidrug transporter [Aspergillus fumigatus Af293] &gt;gi|66853485|gb|EAL93809.1| ABC multidrug transporter, putative [Aspergillus fumigatus Af293]	Ortholog(s)haveATPbinding,drugbinding,drugtransmembranetransporteractivity,fluconazoletransporteractivity,phospholipid-translocatingATPaseactivity
Afu2g02730	7163.73	11077.4	3250.1	0.2934	-1.76906	2.20388e-46	7.13187e-45	Chr2_A_fumigatus_Af293	698999	703230	-	3913	Afu2g02730	GO:0008150;GO:0005575;GO:0003674	-	gi|70989117|ref|XP_749408.1| C2H2 finger domain protein [Aspergillus fumigatus Af293] &gt;gi|66847039|gb|EAL87370.1| C2H2 finger domain protein, putative [Aspergillus fumigatus Af293]	OrthologofA.nidulansFGSCA4:AN4542,A.nigerCBS513.88:An07g07060,A.oryzaeRIB40:AO090026000848,Aspergilluswentii:Aspwe1_0168873andAspergillussydowii:Aspsy1_0091100
Afu2g11060	9428.22	14416.7	4439.75	0.307959	-1.69919	2.26137e-46	7.2931e-45	Chr2_A_fumigatus_Af293	2836626	2837531	+	477	Afu2g11060	GO:0009277;GO:0000062;GO:0008150;GO:0005576	-	gi|71001516|ref|XP_755439.1| Acyl CoA binding protein family [Aspergillus fumigatus Af293] &gt;gi|66853077|gb|EAL93401.1| Acyl CoA binding protein family [Aspergillus fumigatus Af293] &gt;gi|159129509|gb|EDP54623.1| Acyl CoA binding protein family [Aspergillus fumigatus A1163] &gt;gi|666435787|gb|KEY83209.1| acyl CoA binding protein [Aspergillus fumigatus var. RP-2014]	PutativeacylCoAbindingfamilyprotein
Afu8g07360	176.479	31.2646	321.693	10.2894	3.36308	2.66747e-46	8.57376e-45	Chr8_A_fumigatus_Af293	1805239	1808033	+	2279	Afu8g07360	GO:0006351;GO:0008270;GO:0003677;GO:0000981;GO:0005634;GO:0000978;GO:0042025;GO:0043565;GO:0006355;GO:0000435	-	gi|146324805|ref|XP_747537.2| C6 transcription factor [Aspergillus fumigatus Af293] &gt;gi|129556163|gb|EAL85499.2| C6 transcription factor, putative [Aspergillus fumigatus Af293] &gt;gi|159123484|gb|EDP48603.1| C6 transcription factor, putative [Aspergillus fumigatus A1163]	Hasdomain(s)withpredictedDNAbinding,RNApolymeraseIItranscriptionfactoractivity,sequence-specificDNAbinding,zincionbindingactivityandroleinregulationoftranscription,DNA-templated,transcription,DNA-templated
Afu3g12630	784.161	1240.01	328.311	0.264765	-1.91722	3.02261e-46	9.68252e-45	Chr3_A_fumigatus_Af293	3349397	3350315	+	717	Afu3g12630	GO:0020037;GO:0003674;GO:0016491;GO:0016021;GO:0008150	-	gi|70999278|ref|XP_754358.1| cytochrome b561 [Aspergillus fumigatus Af293] &gt;gi|66851995|gb|EAL92320.1| cytochrome b561, putative [Aspergillus fumigatus Af293]	Putativecytochromeb561
Afu4g03630	1632.62	2570.02	695.224	0.270513	-1.88623	3.16618e-46	1.01084e-44	Chr4_A_fumigatus_Af293	1024118	1026182	-	1943	Afu4g03630	-	K00559	gi|70982043|ref|XP_746550.1| sterol 24-c-methyltransferase [Aspergillus fumigatus Af293] &gt;gi|66844173|gb|EAL84512.1| sterol 24-c-methyltransferase, putative [Aspergillus fumigatus Af293] &gt;gi|159122217|gb|EDP47339.1| sterol 24-c-methyltransferase, putative [Aspergillus fumigatus A1163] &gt;gi|666432478|gb|KEY80057.1| sterol 24 c methyltransferase [Aspergillus fumigatus var. RP-2014] &gt;gi|8…	Putativesterol24-C-methyltransferasewithapredictedroleinergosterolbiosynthesis
Afu4g04380	1300.73	592.894	2008.56	3.38772	1.76032	3.52545e-46	1.12178e-44	Chr4_A_fumigatus_Af293	1241537	1242965	-	1429	Afu4g04380	GO:0005575;GO:0003824;GO:0009058	-	gi|70982189|ref|XP_746623.1| phenazine biosynthesis-like protein [Aspergillus fumigatus Af293] &gt;gi|66844246|gb|EAL84585.1| phenazine biosynthesis-like protein, putative [Aspergillus fumigatus Af293] &gt;gi|159122141|gb|EDP47263.1| phenazine biosynthesis-like protein, putative [Aspergillus fumigatus A1163] &gt;gi|846912163|gb|KMK58031.1| phenazine biosynthesis-like protein [Aspergillus fumigatu…	Hasdomain(s)withpredictedcatalyticactivityandroleinbiosyntheticprocess
Afu1g04750	4331.07	7068.86	1593.29	0.225396	-2.14947	4.12456e-46	1.30703e-44	Chr1_A_fumigatus_Af293	1346031	1347314	+	1284	Afu1g04750	-	K06656	gi|70990750|ref|XP_750224.1| cyclin (Pcl1) [Aspergillus fumigatus Af293] &gt;gi|66847856|gb|EAL88186.1| cyclin (Pcl1), putative [Aspergillus fumigatus Af293] &gt;gi|159130700|gb|EDP55813.1| cyclin [Aspergillus fumigatus A1163]	PutativeG1/Scyclin
Afu2g10650	319.597	94.3898	544.805	5.77186	2.52904	4.13514e-46	1.30703e-44	Chr2_A_fumigatus_Af293	2724731	2726006	+	1188	Afu2g10650	GO:0003824;GO:0005575	-	gi|846916150|gb|KMK61934.1| enoyl-CoA hydratase [Aspergillus fumigatus Z5]	Hasdomain(s)withpredictedcatalyticactivityandroleinmetabolicprocess
Afu5g03400	1132.94	1753.98	511.893	0.291847	-1.77672	4.46026e-46	1.40513e-44	Chr5_A_fumigatus_Af293	919071	923394	+	4246	Afu5g03400	GO:0140278;GO:0005515;GO:1902404;GO:0005737;GO:0120105;GO:0051285;GO:0003674;GO:0008360;GO:0009986;GO:0005826;GO:0000935	-	gi|70984994|ref|XP_748003.1| SH3 domain protein (Cyk3) [Aspergillus fumigatus Af293] &gt;gi|66845631|gb|EAL85965.1| SH3 domain protein (Cyk3), putative [Aspergillus fumigatus Af293]	Ortholog(s)havecelldivisionsite,celltiplocalization
Afu2g11970	2688.28	4045.83	1330.73	0.328915	-1.60421	4.82025e-46	1.51353e-44	Chr2_A_fumigatus_Af293	3083748	3086276	+	2529	Afu2g11970	GO:0006644;GO:0047498;GO:0046475;GO:0005758;GO:0004623;GO:0102545;GO:0004622;GO:0004620;GO:0009395;GO:0005829	K16342	gi|71001696|ref|XP_755529.1| phospholipase A2 (PlaA) [Aspergillus fumigatus Af293] &gt;gi|66853167|gb|EAL93491.1| phospholipase A2 (PlaA), putative [Aspergillus fumigatus Af293]	Ortholog(s)havecalcium-dependentphospholipaseA2activity,roleinphospholipidmetabolicprocessandmitochondrialintermembranespacelocalization
Afu4g09580	1655.22	3178.35	132.093	0.0415603	-4.58865	7.81286e-46	2.44512e-44	Chr4_A_fumigatus_Af293	2497528	2498736	+	1074	Afu4g09580	-	-	gi|289472538|gb|ADC97455.1| Aspf2 [Aspergillus fumigatus]	AllergenAspf2
Afu1g06410	1817.12	2760.49	873.745	0.316518	-1.65964	9.37414e-46	2.92412e-44	Chr1_A_fumigatus_Af293	1842141	1845168	+	2816	Afu1g06410	GO:0003674;GO:0016586;GO:0008150	K11761	gi|70991082|ref|XP_750390.1| nuclear localization protein NPL6 [Aspergillus fumigatus Af293] &gt;gi|66848022|gb|EAL88352.1| nuclear localization protein NPL6, putative [Aspergillus fumigatus Af293] &gt;gi|159130864|gb|EDP55977.1| nuclear localization protein NPL6, putative [Aspergillus fumigatus A1163]	Ortholog(s)haveRSCcomplexlocalization
Afu8g05165	1418.32	2172.98	663.666	0.305417	-1.71115	9.69669e-46	3.01485e-44	Chr8_A_fumigatus_Af293	1200888	1203967	-	2611	Afu8g05165	GO:0003674;GO:0005575;GO:0008150	-	gi|846910752|gb|KMK56651.1| hypothetical protein Y699_05566 [Aspergillus fumigatus Z5]	proteinofunknownfunction
Afu2g14510	915.446	395.795	1435.1	3.62586	1.85832	1.04726e-45	3.24549e-44	Chr2_A_fumigatus_Af293	3792882	3797163	-	4210	Afu2g14510	GO:0003674;GO:0005575;GO:0008150	-	gi|846915797|gb|KMK61581.1| hypothetical protein Y699_02422 [Aspergillus fumigatus Z5]	OrthologofA.nidulansFGSCA4:AN2391,A.nigerCBS513.88:An02g00660,An07g03040,A.oryzaeRIB40:AO090023000055,AO090026000077,AO090020000644andAspergilluswentii:Aspwe1_0163838
Afu3g00180	7283.48	14430.2	136.756	0.00947704	-6.72135	1.08126e-45	3.33997e-44	Chr3_A_fumigatus_Af293	25456	26938	-	1298	Afu3g00180	GO:0005575	-	gi|846912520|gb|KMK58372.1| short chain dehydrogenase (AtsC), putative [Aspergillus fumigatus Z5]	Hasdomain(s)withpredictedoxidoreductaseactivityandroleinmetabolicprocess
Afu6g10090	2183.74	3378.17	989.299	0.29285	-1.77176	2.00448e-45	6.17172e-44	Chr6_A_fumigatus_Af293	2485463	2486578	-	1116	Afu6g10090	GO:0016616;GO:0051287;GO:0055114;GO:0008465;GO:0005575	-	gi|70992099|ref|XP_750898.1| D-isomer specific 2-hydroxyacid dehydrogenase family protein [Aspergillus fumigatus Af293] &gt;gi|66848531|gb|EAL88860.1| D-isomer specific 2-hydroxyacid dehydrogenase family protein [Aspergillus fumigatus Af293] &gt;gi|159124468|gb|EDP49586.1| D-isomer specific 2-hydroxyacid dehydrogenase family protein [Aspergillus fumigatus A1163] &gt;gi|846917581|gb|KMK63328.1| D-…	Hasdomain(s)withpredictedNADbinding,oxidoreductaseactivity,actingontheCH-OHgroupofdonors,NADorNADPasacceptoractivityandroleinoxidation-reductionprocess
Afu1g03600	895.087	1562.86	227.312	0.145446	-2.78144	2.80654e-45	8.61337e-44	Chr1_A_fumigatus_Af293	1039809	1041170	+	1251	Afu1g03600	-	K01210	gi|70990522|ref|XP_750110.1| exo-beta-1,3-glucanase (Exg1) [Aspergillus fumigatus Af293] &gt;gi|74669912|sp|Q4WK60.1|EXGA_ASPFU RecName: Full=Probable glucan 1,3-beta-glucosidase A; AltName: Full=Exo-1,3-beta-glucanase 1; AltName: Full=Exo-1,3-beta-glucanase A; Flags: Precursor &gt;gi|66847742|gb|EAL88072.1| exo-beta-1,3-glucanase (Exg1), putative [Aspergillus fumigatus Af293]	Ortholog(s)havecelladhesionmoleculebinding,glucanendo-1,6-beta-glucosidaseactivity,glucanexo-1,3-beta-glucosidaseactivity
Afu5g09230	49146.4	72011.8	26281	0.364954	-1.45421	3.03098e-45	9.27226e-44	Chr5_A_fumigatus_Af293	2377061	2378400	+	975	Afu5g09230	GO:0005634;GO:0030446;GO:0005576;GO:0005622;GO:0006098;GO:0003824;GO:0005975;GO:0005737;GO:0004801;GO:0062040;GO:0030445;GO:0009986;GO:0009052	K00616	gi|70997968|ref|XP_753716.1| transaldolase [Aspergillus fumigatus Af293] &gt;gi|66851352|gb|EAL91678.1| transaldolase [Aspergillus fumigatus Af293] &gt;gi|159126550|gb|EDP51666.1| transaldolase [Aspergillus fumigatus A1163] &gt;gi|666430056|gb|KEY77686.1| transaldolase [Aspergillus fumigatus var. RP-2014] &gt;gi|846913734|gb|KMK59562.1| transaldolase [Aspergillus fumigatus Z5]	Putativetransaldolase
Afu2g02050	3483.93	5197.41	1770.44	0.340639	-1.55368	3.39304e-45	1.03466e-43	Chr2_A_fumigatus_Af293	508334	510169	-	1589	Afu2g02050	-	K05864	gi|846916614|gb|KMK62384.1| peptidyl-prolyl cis-trans isomerase Cpr7 [Aspergillus fumigatus Z5]	Putativepeptidyl-prolylcis-transisomerase
Afu4g07280	2791.91	5325.89	257.933	0.04843	-4.36796	5.84679e-45	1.7772e-43	Chr4_A_fumigatus_Af293	1891760	1895289	+	3318	Afu4g07280	-	-	gi|70994642|ref|XP_752098.1| cAMP-mediated signaling protein Sok1 [Aspergillus fumigatus Af293] &gt;gi|66849732|gb|EAL90060.1| cAMP-mediated signaling protein Sok1, putative [Aspergillus fumigatus Af293] &gt;gi|159124988|gb|EDP50105.1| cAMP-mediated signaling protein Sok1, putative [Aspergillus fumigatus A1163] &gt;gi|666428396|gb|KEY76049.1| cAMP mediated signaling protein Sok1 [Aspergillus fumi…	cAMP-mediatedsignalingprotein
Afu5g01930	347.719	581.518	113.92	0.1959	-2.35181	6.26988e-45	1.89973e-43	Chr5_A_fumigatus_Af293	489700	491868	-	1831	Afu5g01930	GO:0005575;GO:0008150;GO:0003674	-	gi|70985286|ref|XP_748149.1| hypothetical protein AFUA_5G01930 [Aspergillus fumigatus Af293] &gt;gi|66845777|gb|EAL86111.1| hypothetical protein AFUA_5G01930 [Aspergillus fumigatus Af293]	proteinofunknownfunction
Afu5g04170	60736.1	88931.7	32540.6	0.365905	-1.45046	7.42521e-45	2.24265e-43	Chr5_A_fumigatus_Af293	1108176	1110583	+	2347	Afu5g04170	-	K04079	gi|70984840|ref|XP_747926.1| molecular chaperone and allergen Mod-E/Hsp90/Hsp1 [Aspergillus fumigatus Af293] &gt;gi|83303658|sp|P40292.3|HSP90_ASPFU RecName: Full=Heat shock protein 90; AltName: Full=65 kDa IgE-binding protein; AltName: Full=Heat shock protein hsp1; AltName: Allergen=Asp f 12 &gt;gi|66845554|gb|EAL85888.1| molecular chaperone and allergen Mod-E/Hsp90/Hsp1 [Aspergillus fumigatus A…	Heatshockprotein
Afu3g12690	3168.2	4995.61	1340.79	0.268394	-1.89758	7.65252e-45	2.30399e-43	Chr3_A_fumigatus_Af293	3364715	3368339	-	3276	Afu3g12690	-	-	gi|952553040|dbj|GAQ04215.1| hypothetical protein ALT_1536 [Aspergillus lentulus]	PutativeUDP-galactopyranosemutase,enzymeinthefirststepofgalactofuranosebiosynthesis
Afu5g11600	1500.3	2284.14	716.47	0.313672	-1.67267	8.94913e-45	2.68587e-43	Chr5_A_fumigatus_Af293	2977409	2981846	-	4234	Afu5g11600	GO:0034613;GO:1903475;GO:0005826;GO:0003674;GO:0005737;GO:0005844	K21991	gi|70997485|ref|XP_753490.1| actin cytoskeleton organization protein (Cro1) [Aspergillus fumigatus Af293] &gt;gi|66851126|gb|EAL91452.1| actin cytoskeleton organization protein (Cro1), putative [Aspergillus fumigatus Af293]	Ortholog(s)haveroleincellularproteinlocalization,mitoticactomyosincontractileringassemblyandactomyosincontractilering,cytosol,nucleus,polysomelocalization
Afu3g03600	408.258	141.157	675.359	4.78446	2.25835	1.04731e-44	3.13336e-43	Chr3_A_fumigatus_Af293	964392	965315	-	924	Afu3g03600	GO:0016787;GO:0009435;GO:0005575;GO:0044550;GO:0004061	-	gi|70986372|ref|XP_748680.1| carboxylesterase [Aspergillus fumigatus Af293] &gt;gi|66846309|gb|EAL86642.1| carboxylesterase, putative [Aspergillus fumigatus Af293] &gt;gi|159128174|gb|EDP53289.1| carboxylesterase, putative [Aspergillus fumigatus A1163] &gt;gi|666434916|gb|KEY82401.1| carboxylesterase [Aspergillus fumigatus var. RP-2014] &gt;gi|846915049|gb|KMK60867.1| carboxylesterase [Aspergillu…	Hasdomain(s)withpredictedhydrolaseactivityandroleinmetabolicprocess
Afu4g11710	779.237	1225.32	333.157	0.271894	-1.87888	1.1129e-44	3.31915e-43	Chr4_A_fumigatus_Af293	3093878	3098144	-	4267	Afu4g11710	GO:0016491;GO:0003960;GO:0017091;GO:0034599;GO:0005737;GO:0005575;GO:0055114	-	gi|70993624|ref|XP_751659.1| oxidoreductase, zinc-binding dehydrogenase family superfamily [Aspergillus fumigatus Af293] &gt;gi|66849293|gb|EAL89621.1| oxidoreductase, zinc-binding dehydrogenase family superfamily [Aspergillus fumigatus Af293]	Putativeoxidoreductase,zinc-bindingdehydrogenasefamilyprotein
Afu5g02920	1479.98	2255.06	704.89	0.312581	-1.6777	1.3332e-44	3.96377e-43	Chr5_A_fumigatus_Af293	773874	774997	-	1059	Afu5g02920	GO:0005634;GO:0001081;GO:0090295;GO:0090352;GO:0043565	-	gi|70985090|ref|XP_748051.1| nitrogen metabolite repression regulator NmrA [Aspergillus fumigatus Af293] &gt;gi|66845679|gb|EAL86013.1| nitrogen metabolite repression regulator NmrA [Aspergillus fumigatus Af293] &gt;gi|666428011|gb|KEY75667.1| nitrogen metabolite repression regulator NmrA [Aspergillus fumigatus var. RP-2014]	Ortholog(s)haveNAD+binding,sequence-specificDNAbindingactivity,roleinnitrogencataboliterepressionoftranscriptionfromRNApolymeraseIIpromoter,regulationofnitrateassimilationandnucleuslocalization
Afu4g13540	458.065	824.028	92.1033	0.111772	-3.16137	1.39235e-44	4.12673e-43	Chr4_A_fumigatus_Af293	3543514	3545611	-	1569	Afu4g13540	GO:0030007;GO:0071805;GO:0015079;GO:0016021;GO:0005887;GO:0006812;GO:0055085;GO:0140107;GO:0005886;GO:1990573;GO:0008324	K24976	gi|70993260|ref|XP_751477.1| potassium uptake transporter [Aspergillus fumigatus Af293] &gt;gi|66849111|gb|EAL89439.1| potassium uptake transporter, putative [Aspergillus fumigatus Af293] &gt;gi|159125589|gb|EDP50706.1| potassium uptake transporter, putative [Aspergillus fumigatus A1163]	Putativepotassiumuptaketransporter
Afu3g00900	12254.2	17990.4	6518.02	0.362304	-1.46473	1.58e-44	4.66837e-43	Chr3_A_fumigatus_Af293	203212	207412	-	4054	Afu3g00900	-	K01176	gi|70985811|ref|XP_748411.1| alpha-amylase [Aspergillus fumigatus Af293] &gt;gi|66846040|gb|EAL86373.1| alpha-amylase, putative [Aspergillus fumigatus Af293] &gt;gi|846912917|gb|KMK58769.1| alpha-amylase [Aspergillus fumigatus Z5]	Putativealpha-amylase
Afu5g13970	1408.4	2262.66	554.134	0.244904	-2.02971	2.09022e-44	6.15677e-43	Chr5_A_fumigatus_Af293	3650128	3656167	+	5766	Afu5g13970	GO:0003712;GO:0005634;GO:0008134;GO:0030374;GO:0005515;GO:0051091;GO:0005575;GO:0000768;GO:0003674;GO:0045944;GO:0030448;GO:0070787;GO:0000909	-	gi|146324213|ref|XP_753259.2| WD domain, G-beta repeat protein [Aspergillus fumigatus Af293] &gt;gi|129558012|gb|EAL91221.2| WD domain, G-beta repeat protein [Aspergillus fumigatus Af293]	Ortholog(s)haveroleinconidiophoredevelopment,hyphalgrowth,sporocarpdevelopmentinvolvedinsexualreproduction,syncytiumformationbyplasmamembranefusion
Afu3g07980	4176.4	7013.57	1339.23	0.190948	-2.38875	2.1197e-44	6.22432e-43	Chr3_A_fumigatus_Af293	2028398	2030000	-	1494	Afu3g07980	GO:0008150;GO:0005575;GO:0016491	-	gi|71000229|ref|XP_754816.1| conserved hypothetical protein [Aspergillus fumigatus Af293] &gt;gi|66852453|gb|EAL92778.1| conserved hypothetical protein [Aspergillus fumigatus Af293] &gt;gi|159127826|gb|EDP52941.1| conserved hypothetical protein [Aspergillus fumigatus A1163]	OrthologofA.nidulansFGSCA4:AN10370,A.nigerCBS513.88:An16g01990,A.oryzaeRIB40:AO090005001498,Aspergilluswentii:Aspwe1_0173462andAspergillussydowii:Aspsy1_0042585
Afu5g11750	7037.65	10363.9	3711.45	0.358115	-1.48151	2.53197e-44	7.41206e-43	Chr5_A_fumigatus_Af293	3021961	3025513	-	3423	Afu5g11750	GO:0030163;GO:0016558;GO:0006508;GO:0006515;GO:0005575;GO:0006625;GO:0005524;GO:0005782;GO:0016485;GO:0004176;GO:0004252	K01338	gi|70997455|ref|XP_753475.1| LON domain serine protease [Aspergillus fumigatus Af293] &gt;gi|74673478|sp|Q4WVD9.1|LONP2_ASPFU RecName: Full=Lon protease homolog 2, peroxisomal &gt;gi|66851111|gb|EAL91437.1| LON domain serine protease, putative [Aspergillus fumigatus Af293]	PutativeLONdomainserineprotease
Afu2g05230	209.676	9.23897	410.113	44.3895	5.47215	3.77546e-44	1.10183e-42	Chr2_A_fumigatus_Af293	1452392	1453989	+	1598	Afu2g05230	GO:0005575;GO:0008150;GO:0003674;GO:0005829;GO:0005737	-	gi|70989607|ref|XP_749653.1| conserved hypothetical protein [Aspergillus fumigatus Af293] &gt;gi|66847284|gb|EAL87615.1| conserved hypothetical protein [Aspergillus fumigatus Af293] &gt;gi|666435600|gb|KEY83038.1| hypothetical protein BA78_4588 [Aspergillus fumigatus var. RP-2014]	OrthologofA.nidulansFGSCA4:AN2111,A.fumigatusAf293:Afu6g03190,A.nigerCBS513.88:An11g05190,A.oryzaeRIB40:AO090010000628,AO090003000332andAspergilluswentii:Aspwe1_0055162
Afu1g10220	3223.74	4798.66	1648.82	0.343599	-1.5412	4.53858e-44	1.32049e-42	Chr1_A_fumigatus_Af293	2630737	2633035	-	2211	Afu1g10220	GO:0008150;GO:0005575;GO:0003674	-	gi|70995253|ref|XP_752388.1| conserved hypothetical protein [Aspergillus fumigatus Af293] &gt;gi|66850023|gb|EAL90350.1| conserved hypothetical protein [Aspergillus fumigatus Af293]	OrthologofA.nidulansFGSCA4:AN1250,A.nigerCBS513.88:An08g02090,NeosartoryafischeriNRRL181:NFIA_015430andAspergillusversicolor:Aspve1_0119420
Afu1g16480	3250.77	4837.47	1664.07	0.343996	-1.53954	5.25302e-44	1.5237e-42	Chr1_A_fumigatus_Af293	4471335	4473455	-	1717	Afu1g16480	GO:0005575;GO:0008150	K01078	gi|846909629|gb|KMK55567.1| histidine acid phosphatase, putative [Aspergillus fumigatus Z5]	Ortholog(s)havemitochondrionlocalization
Afu4g01580	348.841	112.013	585.669	5.22857	2.38642	5.56133e-44	1.60822e-42	Chr4_A_fumigatus_Af293	421106	427786	-	6419	Afu4g01580	GO:0005575;GO:0008150;GO:0005515;GO:0003674	-	gi|70981540|ref|XP_746299.1| ankyrin repeat protein [Aspergillus fumigatus Af293] &gt;gi|66843921|gb|EAL84261.1| ankyrin repeat protein [Aspergillus fumigatus Af293]	Putativeankyrinrepeatprotein
Afu3g14680	24885.4	13442.2	36328.6	2.70258	1.43434	5.81353e-44	1.67606e-42	Chr3_A_fumigatus_Af293	3893246	3895238	+	1993	Afu3g14680	-	K13333	gi|70998871|ref|XP_754157.1| lysophospholipase Plb3 [Aspergillus fumigatus Af293] &gt;gi|229891457|sp|B0XZV8.1|PLB3_ASPFC RecName: Full=Lysophospholipase 3; AltName: Full=Phospholipase B 3; Flags: Precursor [Aspergillus fumigatus A1163] &gt;gi|229891458|sp|P0C958.1|PLB3_ASPFU RecName: Full=Lysophospholipase 3; AltName: Full=Phospholipase B 3; Flags: Precursor &gt;gi|66851794|gb|EAL92119.1| lysoph…	PutativesecretedlysophospholipaseB
Afu5g06990	205.492	46.16	364.823	7.90346	2.98248	6.6478e-44	1.91079e-42	Chr5_A_fumigatus_Af293	1733649	1734513	+	801	Afu5g06990	GO:0008171;GO:0032259;GO:0008150;GO:0005575	K00545	gi|70998426|ref|XP_753935.1| O-methyltransferase [Aspergillus fumigatus Af293] &gt;gi|66851571|gb|EAL91897.1| O-methyltransferase, putative [Aspergillus fumigatus Af293] &gt;gi|159126331|gb|EDP51447.1| O-methyltransferase, putative [Aspergillus fumigatus A1163] &gt;gi|666434236|gb|KEY81756.1| O methyltransferase [Aspergillus fumigatus var. RP-2014]	Ortholog(s)havefungal-typevacuolelocalization
Afu7g04510	1440.32	686.563	2194.07	3.19573	1.67615	6.75166e-44	1.92939e-42	Chr7_A_fumigatus_Af293	1027685	1030378	-	2694	Afu7g04510	GO:0008150;GO:0005575;GO:0003674	-	gi|70987158|ref|XP_749059.1| conserved hypothetical protein [Aspergillus fumigatus Af293] &gt;gi|66846689|gb|EAL87021.1| conserved hypothetical protein [Aspergillus fumigatus Af293] &gt;gi|159123170|gb|EDP48290.1| conserved hypothetical protein [Aspergillus fumigatus A1163] &gt;gi|846910123|gb|KMK56050.1| hypothetical protein Y699_08471 [Aspergillus fumigatus Z5]	Ortholog(s)havemitochondrionlocalization
Afu2g14010	1094.25	497.867	1690.64	3.39577	1.76374	6.75307e-44	1.92939e-42	Chr2_A_fumigatus_Af293	3665918	3667873	+	1956	Afu2g14010	GO:0008150;GO:0005575;GO:0003674	-	gi|71002106|ref|XP_755734.1| conserved hypothetical protein [Aspergillus fumigatus Af293] &gt;gi|66853372|gb|EAL93696.1| conserved hypothetical protein [Aspergillus fumigatus Af293] &gt;gi|159129790|gb|EDP54904.1| conserved hypothetical protein [Aspergillus fumigatus A1163] &gt;gi|846915847|gb|KMK61631.1| hypothetical protein Y699_02472 [Aspergillus fumigatus Z5]	OrthologofA.nidulansFGSCA4:AN6370,A.oryzaeRIB40:AO090026000159,Aspergilluswentii:Aspwe1_0696714,Aspergillussydowii:Aspsy1_0031745andAspergillusterreusNIH2624:ATET_01392
Afu4g11510	3391.22	5037.42	1745.02	0.346411	-1.52944	1.07669e-43	3.06694e-42	Chr4_A_fumigatus_Af293	3031474	3033525	-	1777	Afu4g11510	-	K00966	gi|74665871|sp|Q4U3E8.1|MPG1_ASPFU RecName: Full=Mannose-1-phosphate guanyltransferase; AltName: Full=GDP-mannose pyrophosphorylase; AltName: Full=GTP-mannose-1-phosphate guanylyltransferase &gt;gi|63259386|gb|AAY40351.1| GDP-mannose pyrophosphorylase [Aspergillus fumigatus]	GDP-mannosepyrophosphorylase,whichcatalysesthesynthesisofGDP-mannosefromGTPandmannose-1-phosphateincellwallbiosynthesis
Afu2g04620	6359.05	9693.9	3024.21	0.31197	-1.68052	1.5424e-43	4.38041e-42	Chr2_A_fumigatus_Af293	1258486	1261118	-	2455	Afu2g04620	-	K09490	gi|70989489|ref|XP_749594.1| Hsp70 chaperone BiP/Kar2 [Aspergillus fumigatus Af293] &gt;gi|66847225|gb|EAL87556.1| Hsp70 chaperone BiP/Kar2, putative [Aspergillus fumigatus Af293] &gt;gi|159129003|gb|EDP54117.1| ER Hsp70 chaperone BiP, putative [Aspergillus fumigatus A1163] &gt;gi|666429673|gb|KEY77310.1| Hsp70 chaperone BiP/Kar2 [Aspergillus fumigatus var. RP-2014] &gt;gi|846911953|gb|KMK57821.1…	Hsp70chaperone
Afu1g05840	1853.5	3119.03	587.976	0.188513	-2.40727	1.63828e-43	4.63886e-42	Chr1_A_fumigatus_Af293	1689973	1692660	-	2568	Afu1g05840	GO:0003674;GO:0005575;GO:0008150	-	gi|70990970|ref|XP_750334.1| conserved hypothetical protein [Aspergillus fumigatus Af293] &gt;gi|66847966|gb|EAL88296.1| conserved hypothetical protein [Aspergillus fumigatus Af293]	OrthologofA.nidulansFGSCA4:AN4112,A.nigerCBS513.88:An18g03610,A.oryzaeRIB40:AO090009000350,Aspergilluswentii:Aspwe1_0038192andAspergillussydowii:Aspsy1_0089097
Afu2g08900	2046.38	3074.98	1017.78	0.330986	-1.59516	1.89494e-43	5.34969e-42	Chr2_A_fumigatus_Af293	2284280	2288448	-	3869	Afu2g08900	GO:0006821;GO:0015299;GO:0006878;GO:0005768;GO:0005247;GO:0005886;GO:0005769;GO:0031404;GO:0005794;GO:0005887;GO:0055085;GO:0016020	K05012	gi|71001086|ref|XP_755224.1| voltage-gated chloride channel (ClcA) [Aspergillus fumigatus Af293] &gt;gi|66852862|gb|EAL93186.1| voltage-gated chloride channel (ClcA), putative [Aspergillus fumigatus Af293] &gt;gi|159129311|gb|EDP54425.1| voltage-gated chloride channel (ClcA), putative [Aspergillus fumigatus A1163] &gt;gi|666429634|gb|KEY77272.1| voltage gated chloride channel ClcA [Aspergillus fu…	putativevoltage-gatedchloridechannel
Afu3g08860	519.796	842.846	196.747	0.233432	-2.09893	2.15268e-43	6.05935e-42	Chr3_A_fumigatus_Af293	2267741	2269283	+	1473	Afu3g08860	GO:0003674;GO:0008150;GO:0005634;GO:0005575	-	gi|71000026|ref|XP_754730.1| transcriptional regulator [Aspergillus fumigatus Af293] &gt;gi|66852367|gb|EAL92692.1| transcriptional regulator, putative [Aspergillus fumigatus Af293]	OrthologofA.nidulansFGSCA4:AN3028,A.nigerCBS513.88:An16g02480,A.oryzaeRIB40:AO090005001356,Aspergilluswentii:Aspwe1_0041794andAspergillussydowii:Aspsy1_0077129
Afu4g02710	109.667	206.284	13.0504	0.0632641	-3.98247	3.91978e-43	1.10008e-41	Chr4_A_fumigatus_Af293	749357	752028	+	2672	Afu4g02710	GO:0005575;GO:0008150;GO:0003674	-	gi|70981857|ref|XP_746457.1| conserved hypothetical protein [Aspergillus fumigatus Af293] &gt;gi|66844080|gb|EAL84419.1| conserved hypothetical protein [Aspergillus fumigatus Af293] &gt;gi|846912339|gb|KMK58207.1| hypothetical protein Y699_03627 [Aspergillus fumigatus Z5]	OrthologofA.nidulansFGSCA4:AN6969,A.oryzaeRIB40:AO090012000359,NeosartoryafischeriNRRL181:NFIA_036150andAspergillusversicolor:Aspve1_0677286
Afu7g05350	362.113	642.177	82.0486	0.127766	-2.96842	5.72377e-43	1.60164e-41	Chr7_A_fumigatus_Af293	1283532	1284647	-	1035	Afu7g05350	GO:0005575;GO:0006629;GO:0016717;GO:0055114	-	gi|666427925|gb|KEY75582.1| stearoyl CoA desaturase [Aspergillus fumigatus var. RP-2014]	Putativedelta-9fattyaciddesaturasewithapredictedroleinfattyacidbiosynthesis
Afu3g06820	484.515	782.27	186.761	0.238743	-2.06647	6.83991e-43	1.90835e-41	Chr3_A_fumigatus_Af293	1698812	1700857	+	1871	Afu3g06820	GO:0016491;GO:1903457;GO:0071949;GO:0008720;GO:0050660;GO:0003824;GO:0005739;GO:0004458;GO:0055114;GO:0005575	K00102	gi|71000477|ref|XP_754924.1| oxidoreductase, FAD-binding [Aspergillus fumigatus Af293] &gt;gi|66852561|gb|EAL92886.1| oxidoreductase, FAD-binding [Aspergillus fumigatus Af293] &gt;gi|159127937|gb|EDP53052.1| oxidoreductase, FAD-binding [Aspergillus fumigatus A1163]	Hasdomain(s)withpredictedUDP-N-acetylmuramatedehydrogenaseactivity,catalyticactivity,flavinadeninedinucleotidebindingactivityandroleinoxidation-reductionprocess
Afu3g00170	214.151	380.021	48.2811	0.127049	-2.97655	1.27047e-42	3.53428e-41	Chr3_A_fumigatus_Af293	21199	23454	-	2256	Afu3g00170	GO:0008150;GO:0016020;GO:0016757	-	gi|159128526|gb|EDP53641.1| hypothetical protein AFUB_048270 [Aspergillus fumigatus A1163]	Hasdomain(s)withpredictedtransferaseactivity,transferringglycosylgroupsactivityandmembranelocalization
Afu4g13960	732.41	314.17	1150.65	3.66251	1.87283	2.06989e-42	5.74137e-41	Chr4_A_fumigatus_Af293	3642323	3644879	-	2557	Afu4g13960	GO:0008677;GO:0015940;GO:0055114;GO:0016491;GO:0005737	K00077	gi|70993178|ref|XP_751436.1| 2-dehydropantoate 2-reductase [Aspergillus fumigatus Af293] &gt;gi|66849070|gb|EAL89398.1| 2-dehydropantoate 2-reductase [Aspergillus fumigatus Af293]	Hasdomain(s)withpredicted2-dehydropantoate2-reductaseactivity,NADPbinding,coenzymebinding,oxidoreductaseactivity,oxidoreductaseactivity,actingontheCH-OHgroupofdonors,NADorNADPasacceptoractivity
Afu6g14130	4289.44	7091.92	1486.96	0.20967	-2.25381	6.36698e-42	1.76091e-40	Chr6_A_fumigatus_Af293	3599478	3600147	+	507	Afu6g14130	GO:0006511;GO:0031939;GO:0005524;GO:0061186;GO:0061631;GO:0000209;GO:0016874;GO:0005575;GO:0043161	K10575	gi|70992877|ref|XP_751287.1| ubiquitin conjugating enzyme [Aspergillus fumigatus Af293] &gt;gi|66848920|gb|EAL89249.1| ubiquitin conjugating enzyme, putative [Aspergillus fumigatus Af293] &gt;gi|159130259|gb|EDP55372.1| ubiquitin conjugating enzyme, putative [Aspergillus fumigatus A1163] &gt;gi|666432414|gb|KEY79996.1| ubiquitin conjugating enzyme [Aspergillus fumigatus var. RP-2014] &gt;gi|84691…	Ortholog(s)haveroleinchromatinsilencingatsilentmating-typecassette
Afu2g16230	6473.58	9462.02	3485.14	0.368329	-1.44093	6.46478e-42	1.78278e-40	Chr2_A_fumigatus_Af293	4294038	4296611	-	2421	Afu2g16230	GO:0005634;GO:0006351;GO:0008270;GO:0000981;GO:0003677;GO:0043565;GO:0000122;GO:0045944;GO:0000790	-	gi|71002556|ref|XP_755959.1| C2H2 finger domain protein [Aspergillus fumigatus Af293] &gt;gi|66853597|gb|EAL93921.1| C2H2 finger domain protein, putative [Aspergillus fumigatus Af293] &gt;gi|159130015|gb|EDP55129.1| C2H2 finger domain protein, putative [Aspergillus fumigatus A1163]	Hasdomain(s)withpredictedDNAbinding,nucleicacidbinding,zincionbindingactivity,roleintranscription,DNA-templatedandnucleuslocalization
Afu2g12510	269.98	457.903	82.0571	0.179202	-2.48034	6.78972e-42	1.86698e-40	Chr2_A_fumigatus_Af293	3212505	3213666	+	1044	Afu2g12510	GO:0003674;GO:0008150;GO:0005575	-	gi|71001804|ref|XP_755583.1| hypothetical protein AFUA_2G12510 [Aspergillus fumigatus Af293] &gt;gi|66853221|gb|EAL93545.1| hypothetical protein AFUA_2G12510 [Aspergillus fumigatus Af293] &gt;gi|159129643|gb|EDP54757.1| hypothetical protein AFUB_028170 [Aspergillus fumigatus A1163] &gt;gi|666427711|gb|KEY75370.1| hypothetical protein BA78_1571 [Aspergillus fumigatus var. RP-2014]	OrthologofAspergillusfumigatusA1163:AFUB_028170
Afu7g00530	223.688	57.3243	390.052	6.8043	2.76645	7.24333e-42	1.98187e-40	Chr7_A_fumigatus_Af293	142656	146891	-	3870	Afu7g00530	GO:0006468;GO:0005524;GO:0005515;GO:0005575;GO:0004672	-	gi|146324560|ref|XP_746877.2| NACHT and Ankyrin domain protein [Aspergillus fumigatus Af293] &gt;gi|129555411|gb|EAL84839.2| NACHT and Ankyrin domain protein [Aspergillus fumigatus Af293]	PutativeNACHTandankyrindomainprotein
Afu4g00530	133.387	244.461	22.3128	0.0912733	-3.45366	7.24921e-42	1.98187e-40	Chr4_A_fumigatus_Af293	138977	148802	-	9719	Afu4g00530	GO:0005575;GO:0008150;GO:0003674	-	gi|70981748|ref|XP_746403.1| conserved hypothetical protein [Aspergillus fumigatus Af293] &gt;gi|66844025|gb|EAL84365.1| conserved hypothetical protein [Aspergillus fumigatus Af293]	OrthologofA.nidulansFGSCA4:AN9200,AN7637,A.nigerCBS513.88:An08g11390,An08g08230,An08g12160andAspergilluswentii:Aspwe1_0060194,Aspwe1_0120922
Afu7g01420	2595.15	1333.96	3856.35	2.8909	1.53152	7.35347e-42	2.00461e-40	Chr7_A_fumigatus_Af293	368085	371114	+	3030	Afu7g01420	GO:0032543;GO:0006428;GO:0004812;GO:0005524;GO:0002161;GO:0000049;GO:0005739;GO:0004822;GO:0006418;GO:0000166	K01870	gi|70982524|ref|XP_746790.1| isoleucyl-tRNA synthetase [Aspergillus fumigatus Af293] &gt;gi|66844414|gb|EAL84752.1| isoleucyl-tRNA synthetase, putative [Aspergillus fumigatus Af293] &gt;gi|159122969|gb|EDP48089.1| isoleucyl-tRNA synthetase, putative [Aspergillus fumigatus A1163] &gt;gi|846909921|gb|KMK55853.1| isoleucyl-tRNA synthetase [Aspergillus fumigatus Z5]	Ortholog(s)haveroleinmitochondrialtranslationandcytosol,mitochondrionlocalization
Afu2g05290	162.507	13.3837	311.63	23.2843	4.54128	8.81067e-42	2.39499e-40	Chr2_A_fumigatus_Af293	1470208	1472390	-	2183	Afu2g05290	GO:0005575;GO:0008150;GO:0016491;GO:0003674	-	gi|70989619|ref|XP_749659.1| isoflavone reductase family protein [Aspergillus fumigatus Af293] &gt;gi|66847290|gb|EAL87621.1| isoflavone reductase family protein [Aspergillus fumigatus Af293] &gt;gi|159129066|gb|EDP54180.1| isoflavone reductase family protein [Aspergillus fumigatus A1163] &gt;gi|846912019|gb|KMK57887.1| isoflavone reductase family protein [Aspergillus fumigatus Z5]	OrthologofA.nidulansFGSCA4:AN3976,A.nigerCBS513.88:An02g11140,NeosartoryafischeriNRRL181:NFIA_082050,Aspergilluswentii:Aspwe1_0592927andAspergillusversicolor:Aspve1_0080485
Afu8g04620	2175.35	3721.94	628.759	0.168933	-2.56548	1.32561e-41	3.59312e-40	Chr8_A_fumigatus_Af293	1051596	1054397	+	2618	Afu8g04620	GO:0003674;GO:0005575;GO:0008150	-	gi|846910804|gb|KMK56703.1| hypothetical protein Y699_05618 [Aspergillus fumigatus Z5]	OrthologofA.nidulansFGSCA4:AN1470,A.oryzaeRIB40:AO090023000316,Aspergilluswentii:Aspwe1_0175199,Aspergillussydowii:Aspsy1_0143191andAspergillusterreusNIH2624:ATET_00086
Afu1g04450	3041.72	4494.34	1589.11	0.353581	-1.49989	1.45093e-41	3.92163e-40	Chr1_A_fumigatus_Af293	1262450	1264625	+	2123	Afu1g04450	-	K22884	gi|119496895|ref|XP_001265221.1| siderophore biosynthesis protein, putative [Aspergillus fischeri NRRL 181] &gt;gi|119413383|gb|EAW23324.1| siderophore biosynthesis protein, putative [Aspergillus fischeri NRRL 181]	GNAT-typeacetyltransferase
Afu4g12450	15505.4	23175.8	7834.97	0.338066	-1.56462	1.6248e-41	4.37913e-40	Chr4_A_fumigatus_Af293	3269902	3274290	+	4128	Afu4g12450	GO:0016757;GO:0008150;GO:0005575	-	gi|70993478|ref|XP_751586.1| conserved lysine-rich protein [Aspergillus fumigatus Af293] &gt;gi|66843843|gb|AAY57349.1| 57 kDa immunogenic protein [Aspergillus fumigatus] &gt;gi|66849220|gb|EAL89548.1| conserved lysine-rich protein, putative [Aspergillus fumigatus Af293]	PutativePHdomainprotein
Afu6g09100	6239.48	10550	1928.95	0.182839	-2.45136	2.2565e-41	6.06449e-40	Chr6_A_fumigatus_Af293	2159880	2161763	-	1884	Afu6g09100	GO:0010181;GO:0004633;GO:0015937;GO:0071513;GO:0003824;GO:0005575;GO:0008150	-	gi|70991899|ref|XP_750798.1| conserved hypothetical protein [Aspergillus fumigatus Af293] &gt;gi|66848431|gb|EAL88760.1| conserved hypothetical protein [Aspergillus fumigatus Af293] &gt;gi|846917490|gb|KMK63237.1| hypothetical protein Y699_04067 [Aspergillus fumigatus Z5]	Hasdomain(s)withpredictedcatalyticactivity
Afu3g07230	1152.59	1753.8	551.382	0.314393	-1.66936	2.94246e-41	7.88578e-40	Chr3_A_fumigatus_Af293	1816056	1817288	-	1233	Afu3g07230	GO:0005634;GO:0004632;GO:0015937;GO:0016874;GO:1990181;GO:0005737;GO:1990143	K01922	gi|71000379|ref|XP_754884.1| phosphopantothenate-cysteine ligase [Aspergillus fumigatus Af293] &gt;gi|66852521|gb|EAL92846.1| phosphopantothenate-cysteine ligase, putative [Aspergillus fumigatus Af293] &gt;gi|159127897|gb|EDP53012.1| phosphopantothenate-cysteine ligase, putative [Aspergillus fumigatus A1163] &gt;gi|666431015|gb|KEY78628.1| phosphopantothenate cysteine ligase [Aspergillus fumigatu…	Ortholog(s)havephosphopantothenate--cysteineligaseactivity,roleinacetyl-CoAbiosyntheticprocessfrompantothenate,coenzymeAbiosyntheticprocessandCoA-synthesizingproteincomplex,cytosol,nucleuslocalization
Afu2g08290	1595.3	2395.35	795.243	0.331994	-1.59077	2.95785e-41	7.90476e-40	Chr2_A_fumigatus_Af293	2138381	2141106	+	2673	Afu2g08290	GO:0008289;GO:0003674;GO:0005575;GO:0008150	-	gi|71000964|ref|XP_755163.1| conserved hypothetical protein [Aspergillus fumigatus Af293] &gt;gi|66852801|gb|EAL93125.1| conserved hypothetical protein [Aspergillus fumigatus Af293] &gt;gi|846916349|gb|KMK62133.1| hypothetical protein Y699_02974 [Aspergillus fumigatus Z5]	OrthologofA.nidulansFGSCA4:AN6169,A.nigerCBS513.88:An05g00900,A.oryzaeRIB40:AO090011000875,Aspergilluswentii:Aspwe1_0674836andAspergillussydowii:Aspsy1_0058068
Afu6g08020	2129.3	306.091	3952.52	12.9129	3.69074	5.0857e-41	1.35533e-39	Chr6_A_fumigatus_Af293	1858139	1863654	-	4881	Afu6g08020	GO:0042626;GO:0005524;GO:0016020;GO:0005886;GO:0016887;GO:0055085;GO:0016021	-	gi|70991689|ref|XP_750693.1| ABC transporter [Aspergillus fumigatus Af293] &gt;gi|66848326|gb|EAL88655.1| ABC transporter, putative [Aspergillus fumigatus Af293]	PutativeABCtransporterwithapredictedroleinphosphatetransport
Afu4g03730	4818.85	8177.97	1459.74	0.178497	-2.48603	7.11278e-41	1.89025e-39	Chr4_A_fumigatus_Af293	1043389	1045221	-	1722	Afu4g03730	GO:0016787;GO:0003674;GO:0005856;GO:0005575;GO:0008150	-	gi|70982063|ref|XP_746560.1| dienelactone hydrolase [Aspergillus fumigatus Af293] &gt;gi|66844183|gb|EAL84522.1| dienelactone hydrolase [Aspergillus fumigatus Af293] &gt;gi|846912230|gb|KMK58098.1| dienelactone hydrolase [Aspergillus fumigatus Z5]	OrthologofA.nidulansFGSCA4:AN7139,A.nigerCBS513.88:An14g01430,A.oryzaeRIB40:AO090011000309,Aspergilluswentii:Aspwe1_0030342andAspergillussydowii:Aspsy1_0034590
Afu4g08130	1943.28	991.241	2895.31	2.92089	1.54641	9.67316e-41	2.56352e-39	Chr4_A_fumigatus_Af293	2111445	2112130	-	546	Afu4g08130	-	-	gi|70994468|ref|XP_752013.1| mitochondrial hypoxia responsive domain protein [Aspergillus fumigatus Af293] &gt;gi|74671306|sp|Q4WP59.1|RCF1_ASPFU RecName: Full=Respiratory supercomplex factor 1, mitochondrial &gt;gi|308189513|sp|B0Y606.1|RCF1_ASPFC RecName: Full=Respiratory supercomplex factor 1, mitochondrial &gt;gi|66849647|gb|EAL89975.1| mitochondrial hypoxia responsive domain protein [Aspergi…	Ortholog(s)haveroleinmitochondrialrespiratorychaincomplexIVassembly,mitochondrialrespiratorychainsupercomplexassembly
Afu2g17820	961.308	1472.69	449.927	0.305514	-1.71069	1.05915e-40	2.79909e-39	Chr2_A_fumigatus_Af293	4739535	4741113	-	1331	Afu2g17820	GO:0008171;GO:0008150;GO:0005575	-	gi|846915478|gb|KMK61262.1| O-methyltransferase [Aspergillus fumigatus Z5]	Hasdomain(s)withpredictedO-methyltransferaseactivity
Afu4g10010	6931.73	10085.3	3778.11	0.374613	-1.41653	1.46551e-40	3.8623e-39	Chr4_A_fumigatus_Af293	2593720	2595242	+	1464	Afu4g10010	GO:0031072;GO:0051082;GO:0050821;GO:0051087;GO:0019901;GO:0006457;GO:0005737;GO:0005634	K09554	gi|70993956|ref|XP_751825.1| Hsp90 co-chaperone Cdc37 [Aspergillus fumigatus Af293] &gt;gi|66849459|gb|EAL89787.1| Hsp90 co-chaperone Cdc37 [Aspergillus fumigatus Af293] &gt;gi|159125257|gb|EDP50374.1| Hsp90 co-chaperone Cdc37 [Aspergillus fumigatus A1163] &gt;gi|846908768|gb|KMK54733.1| Hsp90 co-chaperone Cdc37 [Aspergillus fumigatus Z5]	Ortholog(s)haveheatshockproteinbindingactivity,roleinproteinfoldingandcytosol,nucleuslocalization
Afu3g14650	1784.96	441.078	3128.85	7.09365	2.82653	1.72628e-40	4.52963e-39	Chr3_A_fumigatus_Af293	3883316	3885447	+	1986	Afu3g14650	GO:0005575;GO:0008150;GO:0003674;GO:0005515	-	gi|70998879|ref|XP_754161.1| LipA and NB-ARC domain protein [Aspergillus fumigatus Af293] &gt;gi|66851798|gb|EAL92123.1| LipA and NB-ARC domain protein [Aspergillus fumigatus Af293]	OrthologofA.nidulansFGSCA4:AN2326,A.nigerCBS513.88:An09g01220,NeosartoryafischeriNRRL181:NFIA_062630andAspergillusversicolor:Aspve1_0050509
Afu2g13870	1155.46	1752.51	558.414	0.318636	-1.65002	1.72825e-40	4.52963e-39	Chr2_A_fumigatus_Af293	3620541	3622517	+	1806	Afu2g13870	GO:0003674;GO:0016021;GO:0005575;GO:0008150	-	gi|71002078|ref|XP_755720.1| mitochondrial carrier protein [Aspergillus fumigatus Af293] &gt;gi|66853358|gb|EAL93682.1| mitochondrial carrier protein, putative [Aspergillus fumigatus Af293] &gt;gi|159129777|gb|EDP54891.1| mitochondrial carrier protein, putative [Aspergillus fumigatus A1163]	Putativecarrierprotein
Afu2g11180	1737.88	2590.41	885.35	0.34178	-1.54886	1.81873e-40	4.75368e-39	Chr2_A_fumigatus_Af293	2871720	2874290	+	2335	Afu2g11180	-	K19838	gi|146322918|ref|XP_755451.2| developmental regulator FlbA [Aspergillus fumigatus Af293] &gt;gi|129558525|gb|EAL93413.2| developmental regulator FlbA [Aspergillus fumigatus Af293] &gt;gi|846916104|gb|KMK61888.1| developmental regulator FlbA [Aspergillus fumigatus Z5]	Developmentalregulator
Afu8g00780	3417.9	5771.26	1064.54	0.184455	-2.43866	1.96388e-40	5.11901e-39	Chr8_A_fumigatus_Af293	184239	188232	-	3946	Afu8g00780	-	-	gi|846911082|gb|KMK56981.1| Stage V sporulation protein K [Aspergillus fumigatus Z5]	GcnE-bindingproteinA
Afu5g01630	951.047	1456.13	445.967	0.306269	-1.70713	1.97444e-40	5.13248e-39	Chr5_A_fumigatus_Af293	414816	416800	+	1818	Afu5g01630	GO:0022857;GO:0000329;GO:0042910;GO:0015848;GO:0015833;GO:0005886;GO:0015903;GO:0005887;GO:0055085;GO:0006855	K08157	gi|70985346|ref|XP_748179.1| MFS multidrug transporter [Aspergillus fumigatus Af293] &gt;gi|66845807|gb|EAL86141.1| MFS multidrug transporter, putative [Aspergillus fumigatus Af293]	Ortholog(s)havedrugtransmembranetransporteractivityandroleincellularresponsetobioticstimulus,drugtransmembranetransport,fluconazoletransport,peptidetransport,spermidinetransport
Afu7g01040	188.714	43.732	333.696	7.63047	2.93177	1.9872e-40	5.15155e-39	Chr7_A_fumigatus_Af293	278735	279121	+	387	Afu7g01040	GO:0008270;GO:0003824;GO:0005575;GO:0008150;GO:0016787;GO:0009972;GO:0005829;GO:0004126	-	gi|70982598|ref|XP_746827.1| cytidine deaminase [Aspergillus fumigatus Af293] &gt;gi|66844451|gb|EAL84789.1| cytidine deaminase, putative [Aspergillus fumigatus Af293] &gt;gi|159122931|gb|EDP48051.1| cytidine deaminase, putative [Aspergillus fumigatus A1163]	Hasdomain(s)withpredictedhydrolaseactivity,zincionbindingactivity
Afu2g05620	961.115	448.466	1473.76	3.28623	1.71643	2.19256e-40	5.66847e-39	Chr2_A_fumigatus_Af293	1565153	1567800	+	2589	Afu2g05620	GO:0006338;GO:0005634;GO:0042393;GO:0043486;GO:0000812;GO:0006355	K11664	gi|70989683|ref|XP_749691.1| signal transducer [Aspergillus fumigatus Af293] &gt;gi|66847322|gb|EAL87653.1| signal transducer, putative [Aspergillus fumigatus Af293] &gt;gi|159129098|gb|EDP54212.1| signal transducer, putative [Aspergillus fumigatus A1163]	Ortholog(s)havehistonebindingactivity,roleinhistoneexchangeandSwr1complex,cytoplasmlocalization
Afu7g05920	37620	54301.8	20938.2	0.38559	-1.37486	2.28433e-40	5.88974e-39	Chr7_A_fumigatus_Af293	1449832	1451264	+	1371	Afu7g05920	GO:0006629;GO:0036244;GO:0005783;GO:0030176;GO:0016021;GO:0055114;GO:0016717;GO:0001410;GO:0036170;GO:0043936;GO:0009267;GO:0006636;GO:0046872;GO:0030447;GO:0036178;GO:0004768;GO:0020037	K00507	gi|70986862|ref|XP_748918.1| stearic acid desaturase (SdeA) [Aspergillus fumigatus Af293] &gt;gi|66846548|gb|EAL86880.1| stearic acid desaturase (SdeA), putative [Aspergillus fumigatus Af293] &gt;gi|159123313|gb|EDP48433.1| stearic acid desaturase (SdeA), putative [Aspergillus fumigatus A1163] &gt;gi|666427884|gb|KEY75541.1| stearic acid desaturase SdeA [Aspergillus fumigatus var. RP-2014] &gt;gi…	Ortholog(s)havestearoyl-CoA9-desaturaseactivity
Afu5g06910	751.537	1426	77.0776	0.0540517	-4.20952	2.54492e-40	6.54388e-39	Chr5_A_fumigatus_Af293	1698674	1699701	-	974	Afu5g06910	GO:0016846;GO:0046872;GO:0005575	-	gi|146324087|ref|XP_753943.2| DUF636 domain protein [Aspergillus fumigatus Af293] &gt;gi|129558075|gb|EAL91905.2| DUF636 domain protein [Aspergillus fumigatus Af293]	Hasdomain(s)withpredictedcarbon-sulfurlyaseactivityandroleinmetabolicprocess
Afu5g01620	3806.06	403.227	7208.88	17.878	4.16011	2.9152e-40	7.4758e-39	Chr5_A_fumigatus_Af293	412960	413808	+	849	Afu5g01620	GO:0003674;GO:0005575;GO:0008150	-	gi|70985348|ref|XP_748180.1| extracellular proline-rich protein [Aspergillus fumigatus Af293] &gt;gi|66845808|gb|EAL86142.1| extracellular proline-rich protein [Aspergillus fumigatus Af293]	Predictedadhesin-likeprotein
Afu3g05520	439.43	167.86	711	4.23567	2.08259	2.94622e-40	7.53503e-39	Chr3_A_fumigatus_Af293	1332975	1335647	+	2352	Afu3g05520	GO:0005575;GO:0008150;GO:0003674	K20465	gi|846914965|gb|KMK60783.1| oxysterol-binding protein, putative [Aspergillus fumigatus Z5]	Ortholog(s)haveendoplasmicreticulumlocalization
Afu5g14790	1896.26	2821.26	971.246	0.344259	-1.53843	3.24344e-40	8.27295e-39	Chr5_A_fumigatus_Af293	3822466	3824886	+	2421	Afu5g14790	GO:0003824;GO:0016301;GO:0016310;GO:0046872;GO:0005575;GO:0006094;GO:0008986;GO:0005524;GO:0006090;GO:0016772	K01007	gi|70996847|ref|XP_753178.1| phosphoenolpyruvate synthase [Aspergillus fumigatus Af293] &gt;gi|66850814|gb|EAL91140.1| phosphoenolpyruvate synthase, putative [Aspergillus fumigatus Af293] &gt;gi|159127091|gb|EDP52207.1| phosphoenolpyruvate synthase, putative [Aspergillus fumigatus A1163]	Putativephosphoenolpyruvatesynthase
Afu3g11170	3564.18	5346.65	1781.71	0.333239	-1.58537	3.37328e-40	8.58111e-39	Chr3_A_fumigatus_Af293	2927849	2932668	+	4489	Afu3g11170	GO:0043565;GO:0007623;GO:0006357;GO:0003700;GO:0016117;GO:0070787;GO:0005634;GO:0005575	-	gi|146323416|ref|XP_754502.2| CP2 transcription factor [Aspergillus fumigatus Af293] &gt;gi|129558301|gb|EAL92464.2| CP2 transcription factor, putative [Aspergillus fumigatus Af293]	Ortholog(s)havesequence-specificDNAbindingactivityandroleincarotenoidbiosyntheticprocess,circadianrhythm,conidiophoredevelopment
Afu2g00570	1201.11	329.494	2072.73	6.29065	2.65321	3.77368e-40	9.57407e-39	Chr2_A_fumigatus_Af293	123359	125235	+	1777	Afu2g00570	GO:1990189;GO:0008150;GO:0005575;GO:0008080;GO:0008999;GO:0017198	-	gi|70988671|ref|XP_749193.1| GNAT family acetyltransferase [Aspergillus fumigatus Af293] &gt;gi|66846824|gb|EAL87155.1| GNAT family acetyltransferase, putative [Aspergillus fumigatus Af293] &gt;gi|159128607|gb|EDP53721.1| GNAT family acetyltransferase, putative [Aspergillus fumigatus A1163]	Hasdomain(s)withpredictedN-acetyltransferaseactivity
Afu5g02970	585.919	244.283	927.555	3.79706	1.92488	4.25199e-40	1.07589e-38	Chr5_A_fumigatus_Af293	792199	794897	-	2647	Afu5g02970	GO:0016021;GO:0005575;GO:0008150;GO:0003674	-	gi|70985080|ref|XP_748046.1| LCCL domain protein [Aspergillus fumigatus Af293] &gt;gi|66845674|gb|EAL86008.1| LCCL domain protein [Aspergillus fumigatus Af293] &gt;gi|666428022|gb|KEY75678.1| hypothetical protein BA78_6771 [Aspergillus fumigatus var. RP-2014]	OrthologofA.nidulansFGSCA4:AN12172,A.nigerCBS513.88:An09g02540,A.oryzaeRIB40:AO090102000497,Aspergilluswentii:Aspwe1_0114955andAspergillussydowii:Aspsy1_0161769
Afu5g02655	653.113	282.313	1023.91	3.62688	1.85873	4.50211e-40	1.13615e-38	Chr5_A_fumigatus_Af293	693142	696385	+	3063	Afu5g02655	-	-	gi|146323992|ref|XP_001481490.1| conserved hypothetical protein [Aspergillus fumigatus Af293] &gt;gi|129556377|gb|EBA27255.1| conserved hypothetical protein [Aspergillus fumigatus Af293]	Hasdomain(s)withpredictedsequence-specificDNAbinding,transcriptionfactoractivity,sequence-specificDNAbindingactivityandroleinregulationoftranscription,DNA-templated
Afu6g13346	540.415	855.785	225.045	0.262969	-1.92704	4.88597e-40	1.22976e-38	Chr6_A_fumigatus_Af293	3385055	3385590	-	429	Afu6g13346	GO:0003674;GO:0016021;GO:0000768;GO:0005575	-	gi|146324528|ref|XP_001481474.1| conserved hypothetical protein [Aspergillus fumigatus Af293] &gt;gi|129557291|gb|EBA27369.1| conserved hypothetical protein [Aspergillus fumigatus Af293] &gt;gi|846917878|gb|KMK63625.1| hypothetical protein Y699_04455 [Aspergillus fumigatus Z5]	Ortholog(s)haveroleinsyncytiumformationbyplasmamembranefusion
Afu8g05460	4036.38	5890.7	2182.06	0.370424	-1.43275	8.47615e-40	2.12776e-38	Chr8_A_fumigatus_Af293	1269550	1272928	-	2112	Afu8g05460	GO:0005575;GO:0048315;GO:0000909;GO:0070787;GO:0006355;GO:0071998;GO:0003700;GO:0030448	-	gi|70983642|ref|XP_747348.1| bZIP transcription factor [Aspergillus fumigatus Af293] &gt;gi|66844974|gb|EAL85310.1| bZIP transcription factor, putative [Aspergillus fumigatus Af293]	PutativebZIPtranscriptionfactor
Afu2g02290	1032.7	491.625	1573.77	3.20116	1.6786	8.88772e-40	2.2252e-38	Chr2_A_fumigatus_Af293	577583	580165	-	2583	Afu2g02290	GO:0003735;GO:0008168;GO:0005575;GO:0006412;GO:0005763;GO:0032259	-	gi|70989029|ref|XP_749364.1| 37S ribosomal protein Rsm22 [Aspergillus fumigatus Af293] &gt;gi|66846995|gb|EAL87326.1| 37S ribosomal protein Rsm22 [Aspergillus fumigatus Af293] &gt;gi|159128778|gb|EDP53892.1| 37S ribosomal protein Rsm22 [Aspergillus fumigatus A1163]	Hasdomain(s)withpredictedmethyltransferaseactivityandroleintranslation
Afu1g00450	63.4767	124.948	2.00553	0.0160509	-5.9612	9.82742e-40	2.45402e-38	Chr1_A_fumigatus_Af293	143117	144466	+	1293	Afu1g00450	GO:0006046;GO:0016810;GO:0005975;GO:0005575;GO:0046872;GO:0008448;GO:0006044;GO:0016787;GO:0047419	K01443	gi|70989896|ref|XP_749797.1| N-acetylglucosamine-6-phosphate deacetylase (NagA) [Aspergillus fumigatus Af293] &gt;gi|66847429|gb|EAL87759.1| N-acetylglucosamine-6-phosphate deacetylase (NagA), putative [Aspergillus fumigatus Af293]	N-acetylglucosamine-6-phosphatedeacetylase
Afu1g13270	166.789	35.4397	298.138	8.41253	3.07254	1.11313e-39	2.77234e-38	Chr1_A_fumigatus_Af293	3533466	3535223	-	1633	Afu1g13270	GO:0016787;GO:0005575	-	gi|846916886|gb|KMK62656.1| alpha/beta hydrolase fold protein [Aspergillus fumigatus Z5]	Hasdomain(s)withpredictedhydrolaseactivityandroleinmetabolicprocess
Afu3g06922	416.902	680.718	153.086	0.224889	-2.15272	1.35928e-39	3.37656e-38	Chr3_A_fumigatus_Af293	1724462	1730150	-	5391	Afu3g06922	GO:0003676;GO:0005524;GO:0008150;GO:0004386;GO:0005575	K20103	gi|146323319|ref|XP_001481607.1| DEAD/DEAH box helicase [Aspergillus fumigatus Af293] &gt;gi|129558349|gb|EBA27477.1| DEAD/DEAH box helicase, putative [Aspergillus fumigatus Af293]	Ortholog(s)havecytosollocalization
Afu3g12190	6364.54	10693.4	2035.65	0.190364	-2.39317	1.389e-39	3.43487e-38	Chr3_A_fumigatus_Af293	3208748	3209362	-	471	Afu3g12190	GO:0008150;GO:0005575;GO:0016021	-	gi|70999366|ref|XP_754402.1| RING finger domain protein [Aspergillus fumigatus Af293] &gt;gi|66852039|gb|EAL92364.1| RING finger domain protein, putative [Aspergillus fumigatus Af293] &gt;gi|159127418|gb|EDP52533.1| RING finger domain protein, putative [Aspergillus fumigatus A1163]	Hasdomain(s)withpredictedzincionbindingactivity
Afu1g17170	673.112	1296.47	49.7484	0.038372	-4.7038	1.38998e-39	3.43487e-38	Chr1_A_fumigatus_Af293	4680907	4682195	+	1086	Afu1g17170	GO:0044273;GO:0005737;GO:0005575;GO:0000908;GO:0055114;GO:0000907;GO:0016491	-	gi|70996660|ref|XP_753085.1| TfdA family taurine dioxygenase [Aspergillus fumigatus Af293] &gt;gi|66850720|gb|EAL91047.1| TfdA family taurine dioxygenase, putative [Aspergillus fumigatus Af293] &gt;gi|159131821|gb|EDP56934.1| TfdA family taurine dioxygenase, putative [Aspergillus fumigatus A1163] &gt;gi|846909075|gb|KMK55033.1| TfdA family taurine dioxygenase [Aspergillus fumigatus Z5]	Putativealpha-ketoglutarate-dependenttaurinedioxygenase
Afu7g06120	821.329	1418.93	223.731	0.157676	-2.66496	1.42366e-39	3.50898e-38	Chr7_A_fumigatus_Af293	1502812	1504679	-	1771	Afu7g06120	GO:0016021;GO:0031224;GO:0055085;GO:0003674;GO:0022857	-	gi|146324860|ref|XP_748898.2| transmembrane transporter [Aspergillus fumigatus Af293] &gt;gi|129556623|gb|EAL86860.2| transmembrane transporter, putative [Aspergillus fumigatus Af293] &gt;gi|666427984|gb|KEY75641.1| transmembrane transporter [Aspergillus fumigatus var. RP-2014] &gt;gi|846910286|gb|KMK56213.1| transmembrane transporter [Aspergillus fumigatus Z5]	Putativetransmembranetransporter
Afu1g12610	9103.15	13162.5	5043.82	0.383197	-1.38384	1.56547e-39	3.84855e-38	Chr1_A_fumigatus_Af293	3331407	3333764	+	2145	Afu1g12610	-	K09489	gi|70995752|ref|XP_752631.1| Hsp70 chaperone Hsp88 [Aspergillus fumigatus Af293] &gt;gi|42820666|emb|CAF31979.1| heat shock protein Hsp88, putative [Aspergillus fumigatus] &gt;gi|66850266|gb|EAL90593.1| Hsp70 chaperone Hsp88 [Aspergillus fumigatus Af293] &gt;gi|666432725|gb|KEY80298.1| Hsp70 chaperone Hsp88 [Aspergillus fumigatus var. RP-2014]	Hsp70chaperone
Afu6g13780	363.943	593.64	134.246	0.22614	-2.14471	1.66956e-39	4.09387e-38	Chr6_A_fumigatus_Af293	3521657	3523725	-	1863	Afu6g13780	GO:0042910;GO:0022857;GO:0006855;GO:0055085;GO:0005887;GO:0003674	-	gi|146324538|ref|XP_751254.2| MFS multidrug transporter [Aspergillus fumigatus Af293] &gt;gi|129557296|gb|EAL89216.2| MFS multidrug transporter, putative [Aspergillus fumigatus Af293] &gt;gi|159130291|gb|EDP55404.1| MFS multidrug transporter, putative [Aspergillus fumigatus A1163]	Hasdomain(s)withpredictedroleintransmembranetransportandintegralcomponentofmembranelocalization
Afu5g07630	268.857	82.9584	454.756	5.48173	2.45463	1.78213e-39	4.35865e-38	Chr5_A_fumigatus_Af293	1907497	1908434	+	888	Afu5g07630	GO:0005575;GO:0008168;GO:0008150;GO:0003674;GO:0032259	-	gi|70998298|ref|XP_753872.1| ubiE/COQ5 methyltransferase [Aspergillus fumigatus Af293] &gt;gi|66851508|gb|EAL91834.1| ubiE/COQ5 methyltransferase, putative [Aspergillus fumigatus Af293]	OrthologofA.nigerCBS513.88:An04g09390,Aspergilluswentii:Aspwe1_0117672,AspergillusnigerATCC1015:194883-mRNAandAspergilluszonatus:Aspzo1_0143092
Afu6g13500	4812.77	7002.53	2623.01	0.37458	-1.41666	2.15708e-39	5.26218e-38	Chr6_A_fumigatus_Af293	3434815	3436533	-	1566	Afu6g13500	GO:0003674;GO:0005575;GO:0008150	-	gi|70992755|ref|XP_751226.1| conserved hypothetical protein [Aspergillus fumigatus Af293] &gt;gi|66848859|gb|EAL89188.1| conserved hypothetical protein [Aspergillus fumigatus Af293] &gt;gi|159130319|gb|EDP55432.1| conserved hypothetical protein [Aspergillus fumigatus A1163]	OrthologofA.nidulansFGSCA4:AN5446,A.nigerCBS513.88:An08g08820,A.oryzaeRIB40:AO090103000340,NeosartoryafischeriNRRL181:NFIA_059450andAspergillusversicolor:Aspve1_0084095
Afu3g13830	1426.58	2136.5	716.665	0.335439	-1.57588	2.44451e-39	5.94811e-38	Chr3_A_fumigatus_Af293	3651334	3654802	+	3336	Afu3g13830	GO:0032120;GO:0005886;GO:1902657;GO:0005628;GO:0030476	-	gi|70999039|ref|XP_754241.1| PH domain protein [Aspergillus fumigatus Af293] &gt;gi|66851878|gb|EAL92203.1| PH domain protein [Aspergillus fumigatus Af293]	Ortholog(s)haveroleinascosporewallassembly,proteinlocalizationtoprosporemembraneandcytosol,nucleus,prosporemembranelocalization
Afu2g08680	229.519	391.73	67.3079	0.171822	-2.54101	2.98094e-39	7.23486e-38	Chr2_A_fumigatus_Af293	2234634	2235017	+	342	Afu2g08680	GO:0003674;GO:0005575;GO:0008150	-	gi|71001042|ref|XP_755202.1| hypothetical protein AFUA_2G08680 [Aspergillus fumigatus Af293] &gt;gi|66852840|gb|EAL93164.1| hypothetical protein AFUA_2G08680 [Aspergillus fumigatus Af293] &gt;gi|159129290|gb|EDP54404.1| hypothetical protein AFUB_024600 [Aspergillus fumigatus A1163]	OrthologofAspergillusfumigatusA1163:AFUB_024600
Afu7g06440	253.594	428.295	78.8926	0.184201	-2.44064	3.60989e-39	8.73904e-38	Chr7_A_fumigatus_Af293	1577765	1579716	+	1902	Afu7g06440	GO:0003674;GO:0005515;GO:0005575;GO:0008150	-	gi|70986754|ref|XP_748866.1| F-box domain protein [Aspergillus fumigatus Af293] &gt;gi|66846496|gb|EAL86828.1| F-box domain protein [Aspergillus fumigatus Af293]	OrthologofNeosartoryafischeriNRRL181:NFIA_027730,AspergillusfumigatusA1163:AFUB_092000andAspergillusclavatusNRRL1:ACLA_008180
Afu4g03000	3191.08	4660.64	1721.53	0.369376	-1.43684	5.17217e-39	1.24894e-37	Chr4_A_fumigatus_Af293	838279	842922	+	4569	Afu4g03000	-	K14676	gi|70981915|ref|XP_746486.1| Patatin-like serine hydrolase [Aspergillus fumigatus Af293] &gt;gi|74666377|sp|Q4WA15.1|NTE1_ASPFU RecName: Full=Lysophospholipase nte1; AltName: Full=Intracellular phospholipase B; AltName: Full=Neuropathy target esterase homolog &gt;gi|66844109|gb|EAL84448.1| Patatin-like serine hydrolase, putative [Aspergillus fumigatus Af293] &gt;gi|159122289|gb|EDP47411.1| Patati…	Ortholog(s)havecytoplasmlocalization
Afu3g09250	3217.71	4704.15	1731.26	0.368028	-1.44211	6.38757e-39	1.53851e-37	Chr3_A_fumigatus_Af293	2347444	2349685	-	2190	Afu3g09250	-	-	gi|146323378|ref|XP_754695.2| cell wall glucanase [Aspergillus fumigatus Af293] &gt;gi|129558320|gb|EAL92657.2| cell wall glucanase, putative [Aspergillus fumigatus Af293] &gt;gi|159127703|gb|EDP52818.1| cell wall glucanase, putative [Aspergillus fumigatus A1163] &gt;gi|666433993|gb|KEY81524.1| cell wall glucanase [Aspergillus fumigatus var. RP-2014] &gt;gi|846914601|gb|KMK60419.1| cell wall gluc…	Hasdomain(s)withpredictedhydrolaseactivity,hydrolyzingO-glycosylcompoundsactivityandroleincarbohydratemetabolicprocess
Afu2g04980	1298.35	646.568	1950.13	3.01613	1.5927	7.9286e-39	1.90264e-37	Chr2_A_fumigatus_Af293	1369359	1370879	-	1521	Afu2g04980	GO:0030170;GO:0005575;GO:0003824;GO:0019752;GO:0016831	-	gi|70989559|ref|XP_749629.1| tyrosine decarboxylase [Aspergillus fumigatus Af293] &gt;gi|66847260|gb|EAL87591.1| tyrosine decarboxylase, putative [Aspergillus fumigatus Af293]	Putativetyrosinedecarboxylase
Afu3g14240	7373.2	4079.06	10667.3	2.61515	1.38689	7.93933e-39	1.90264e-37	Chr3_A_fumigatus_Af293	3783926	3785703	+	1554	Afu3g14240	GO:0051536;GO:0002143;GO:0016226;GO:0044571;GO:0003824;GO:0002098;GO:0031071;GO:0070903;GO:0008483;GO:0005634;GO:1990221;GO:0005829;GO:0030170;GO:0034227;GO:0005739;GO:0006879;GO:0046872	K04487	gi|70998961|ref|XP_754202.1| tRNA splicing protein (Spl1) [Aspergillus fumigatus Af293] &gt;gi|66851839|gb|EAL92164.1| tRNA splicing protein (Spl1), putative [Aspergillus fumigatus Af293] &gt;gi|159127220|gb|EDP52335.1| tRNA splicing protein (Spl1), putative [Aspergillus fumigatus A1163] &gt;gi|846914128|gb|KMK59946.1| tRNA splicing protein (Spl1) [Aspergillus fumigatus Z5]	OrthologofS.cerevisiaeNFS1
Afu4g12940	225.648	385.267	66.03	0.171388	-2.54466	8.07633e-39	1.93061e-37	Chr4_A_fumigatus_Af293	3389122	3389716	+	546	Afu4g12940	GO:0003674;GO:0008150;GO:0005575	-	gi|70993380|ref|XP_751537.1| hypothetical protein AFUA_4G12940 [Aspergillus fumigatus Af293] &gt;gi|66849171|gb|EAL89499.1| hypothetical protein AFUA_4G12940 [Aspergillus fumigatus Af293] &gt;gi|159125530|gb|EDP50647.1| hypothetical protein AFUB_069840 [Aspergillus fumigatus A1163] &gt;gi|846916701|gb|KMK62471.1| hypothetical protein Y699_04854 [Aspergillus fumigatus Z5]	OrthologofA.nidulansFGSCA4:AN3585,A.nigerCBS513.88:An01g08510,A.oryzaeRIB40:AO090009000293,NeosartoryafischeriNRRL181:NFIA_103400andAspergillusversicolor:Aspve1_0862034
Afu6g05010	2583.98	1182.48	3985.48	3.37044	1.75294	8.68723e-39	2.07144e-37	Chr6_A_fumigatus_Af293	1189520	1192928	-	2994	Afu6g05010	GO:0042025;GO:0005634;GO:0003677;GO:0000981;GO:0006351;GO:0008270;GO:0006355	-	gi|70984114|ref|XP_747577.1| C6 transcription factor [Aspergillus fumigatus Af293] &gt;gi|66845204|gb|EAL85539.1| C6 transcription factor, putative [Aspergillus fumigatus Af293] &gt;gi|159122363|gb|EDP47484.1| C6 transcription factor, putative [Aspergillus fumigatus A1163]	Hasdomain(s)withpredictedDNAbinding,RNApolymeraseIItranscriptionfactoractivity,sequence-specificDNAbinding,zincionbindingactivityandroleinregulationoftranscription,DNA-templated,transcription,DNA-templated
Afu5g09980	2535.29	3879.07	1191.51	0.307164	-1.70292	1.29304e-38	3.07549e-37	Chr5_A_fumigatus_Af293	2576196	2578238	+	1944	Afu5g09980	GO:0016627;GO:0005575;GO:0055114	-	gi|146324137|ref|XP_753642.2| acyl-CoA dehydrogenase [Aspergillus fumigatus Af293] &gt;gi|129558050|gb|EAL91604.2| acyl-CoA dehydrogenase, putative [Aspergillus fumigatus Af293] &gt;gi|159126625|gb|EDP51741.1| acyl-CoA dehydrogenase, putative [Aspergillus fumigatus A1163]	Hasdomain(s)withpredictedacyl-CoAdehydrogenaseactivity,oxidoreductaseactivity,actingontheCH-CHgroupofdonorsactivityandroleinoxidation-reductionprocess
Afu2g14190	1983.33	1031.99	2934.67	2.84371	1.50777	1.3041e-38	3.09408e-37	Chr2_A_fumigatus_Af293	3714508	3716524	+	1961	Afu2g14190	GO:0030150;GO:0030943;GO:0008320;GO:0005744;GO:0005886	K17794	gi|846915830|gb|KMK61614.1| import inner membrane translocase subunit TIM23, putative [Aspergillus fumigatus Z5]	Ortholog(s)havemitochondriontargetingsequencebinding,proteinchannelactivity,roleinproteinimportintomitochondrialmatrixandmitochondrialinnermembranepresequencetranslocasecomplex,plasmamembranelocalization
Afu6g13980	435.187	867.827	2.54624	0.00293404	-8.4129	1.40389e-38	3.32254e-37	Chr6_A_fumigatus_Af293	3567107	3568190	+	963	Afu6g13980	-	-	gi|146324552|ref|XP_751272.2| UbiA-like prenyltransferase [Aspergillus fumigatus Af293] &gt;gi|129557303|gb|EAL89234.2| UbiA-like prenyltransferase, putative [Aspergillus fumigatus Af293] &gt;gi|159130273|gb|EDP55386.1| UbiA-like prenyltransferase, putative [Aspergillus fumigatus A1163]	Polyprenyltransferasepyr6
Afu7g01400	1908.38	2820.15	996.599	0.353385	-1.50069	1.56e-38	3.68283e-37	Chr7_A_fumigatus_Af293	361591	365758	-	3952	Afu7g01400	GO:0072687;GO:0000073;GO:0051228;GO:0051256;GO:0051301;GO:1990023;GO:0099606;GO:0005634;GO:0044732;GO:0005876;GO:0007018;GO:0008574;GO:1990939;GO:0005524;GO:0003777;GO:0008017;GO:0000778;GO:0090307	K10398	gi|70982528|ref|XP_746792.1| kinesin family protein (BimC) [Aspergillus fumigatus Af293] &gt;gi|66844416|gb|EAL84754.1| kinesin family protein (BimC), putative [Aspergillus fumigatus Af293]	Ortholog(s)havemicrotubulebinding,microtubulemotoractivityandroleinmitoticspindledisassembly,mitoticspindlemidzoneassembly,spindlepolebodyseparation
Afu7g01860	7555.15	10898.3	4212	0.386482	-1.37153	2.1282e-38	5.01181e-37	Chr7_A_fumigatus_Af293	501363	503637	+	2065	Afu7g01860	-	K09553	gi|846909964|gb|KMK55896.1| heat shock protein (Sti1), putative [Aspergillus fumigatus Z5]	Putativeheatshockprotein
Afu4g01290	1729.12	3179.72	278.518	0.0875919	-3.51306	2.27898e-38	5.35364e-37	Chr4_A_fumigatus_Af293	342596	345349	+	2544	Afu4g01290	-	-	gi|70981600|ref|XP_746329.1| endo-chitosanase, pseudogene [Aspergillus fumigatus Af293] &gt;gi|74629604|sp|Q875I9.1|CSN_ASPFM RecName: Full=Endo-chitosanase; Flags: Precursor &gt;gi|28435530|gb|AAO41660.1| endo-chitosanase precursor [Aspergillus fumigatus] &gt;gi|66843951|gb|EAL84291.1| endo-chitosanase, pseudogene [Aspergillus fumigatus Af293] &gt;gi|159122062|gb|EDP47185.1| endo-chitosanase, ps…	Glycosylhydrolasefamily75chitosanase
Afu3g11590	3212.54	4683.14	1741.94	0.37196	-1.42678	2.30083e-38	5.39164e-37	Chr3_A_fumigatus_Af293	3043879	3048253	-	4198	Afu3g11590	-	K08330	gi|846914377|gb|KMK60195.1| Taz1-interacting factor 1 (TAF1) [Aspergillus fumigatus Z5]	Predictedautophagyproteinwithapredictedroleintraffickingofautophagosomesandcytoplasmtovacuole
Afu3g10920	8018.7	11551.5	4485.88	0.388337	-1.36462	2.44613e-38	5.71807e-37	Chr3_A_fumigatus_Af293	2842516	2844244	-	1229	Afu3g10920	-	K13199	gi|846914440|gb|KMK60258.1| telomere and ribosome associated protein Stm1 [Aspergillus fumigatus Z5]	Telomereandribosomeassociatedprotein
Afu5g13830	290.841	482.626	99.0567	0.205245	-2.28458	2.61158e-38	6.08986e-37	Chr5_A_fumigatus_Af293	3631406	3633004	+	1599	Afu5g13830	-	K07407	gi|70997033|ref|XP_753271.1| alpha-galactosidase [Aspergillus fumigatus Af293] &gt;gi|74673680|sp|Q4WVZ3.1|AGALA_ASPFU RecName: Full=Probable alpha-galactosidase A; AltName: Full=Melibiase A; Flags: Precursor &gt;gi|66850907|gb|EAL91233.1| alpha-galactosidase, putative [Aspergillus fumigatus Af293]	Ortholog(s)havegalactosidaseactivity
Afu3g00350	473.135	191.506	754.763	3.9412	1.97863	3.10746e-38	7.22846e-37	Chr3_A_fumigatus_Af293	73100	73476	+	324	Afu3g00350	GO:0003674;GO:0008150;GO:0005575	-	gi|146323123|ref|XP_748357.2| conserved hypothetical protein [Aspergillus fumigatus Af293] &gt;gi|129556476|gb|EAL86319.2| conserved hypothetical protein [Aspergillus fumigatus Af293] &gt;gi|666435259|gb|KEY82722.1| hypothetical protein BA78_8553 [Aspergillus fumigatus var. RP-2014] &gt;gi|846912535|gb|KMK58387.1| hypothetical protein Y699_07614 [Aspergillus fumigatus Z5]	OrthologofA.nidulansFGSCA4:AN3616,A.nigerCBS513.88:An13g01530,Aspergilluswentii:Aspwe1_0143920,Aspergillussydowii:Aspsy1_0040713andAspergillusterreusNIH2624:ATET_02895
Afu3g12200	672.04	1239.91	104.173	0.0840168	-3.57318	3.41861e-38	7.93285e-37	Chr3_A_fumigatus_Af293	3210290	3213796	-	3132	Afu3g12200	-	-	gi|70999364|ref|XP_754401.1| small oligopeptide transporter, OPT family [Aspergillus fumigatus Af293] &gt;gi|66852038|gb|EAL92363.1| small oligopeptide transporter, OPT family [Aspergillus fumigatus Af293] &gt;gi|159127417|gb|EDP52532.1| small oligopeptide transporter, OPT family [Aspergillus fumigatus A1163]	OPTfamilysmalloligopeptidetransporter
Afu3g09820	1748.8	905.86	2591.73	2.86108	1.51656	3.67521e-38	8.50752e-37	Chr3_A_fumigatus_Af293	2513945	2518377	+	3933	Afu3g09820	-	K21544	gi|146323388|ref|XP_754637.2| C2H2 transcription factor [Aspergillus fumigatus Af293] &gt;gi|998490973|sp|Q4WXK4.2|DVRA_ASPFU RecName: Full=C2H2 finger domain transcription factor dvrA &gt;gi|129558315|gb|EAL92599.2| C2H2 transcription factor, putative [Aspergillus fumigatus Af293]	C2H2zincfingerdomainprotein
Afu2g10550	9160.35	13171.7	5149.01	0.390915	-1.35507	3.68944e-38	8.51975e-37	Chr2_A_fumigatus_Af293	2695140	2699119	-	3372	Afu2g10550	GO:0008150;GO:0005575	-	gi|846916158|gb|KMK61942.1| C2H2 transcription factor (RfeC), putative [Aspergillus fumigatus Z5]	proteinofunknownfunction
Afu2g08660	5016.26	2449.05	7583.46	3.09649	1.63063	4.06331e-38	9.36037e-37	Chr2_A_fumigatus_Af293	2222532	2227083	+	4484	Afu2g08660	GO:0003674;GO:0005575;GO:0055080	-	gi|71001038|ref|XP_755200.1| conserved hypothetical protein [Aspergillus fumigatus Af293] &gt;gi|66852838|gb|EAL93162.1| conserved hypothetical protein [Aspergillus fumigatus Af293]	Ortholog(s)haveroleincationhomeostasis
Afu7g05910	1367.25	2040.65	693.855	0.340017	-1.55632	4.09979e-38	9.42161e-37	Chr7_A_fumigatus_Af293	1445032	1447701	-	2463	Afu7g05910	-	K23887	gi|70986864|ref|XP_748919.1| purine permease [Aspergillus fumigatus Af293] &gt;gi|66846549|gb|EAL86881.1| purine permease, putative [Aspergillus fumigatus Af293] &gt;gi|159123312|gb|EDP48432.1| purine permease, putative [Aspergillus fumigatus A1163]	Purinetransporter
Afu2g04170	7615.99	10971.7	4260.3	0.3883	-1.36476	5.4195e-38	1.24244e-36	Chr2_A_fumigatus_Af293	1151808	1155779	+	3906	Afu2g04170	GO:0008150;GO:0005575;GO:0005737;GO:0006808;GO:0031930;GO:0003674;GO:0000122	-	gi|70989399|ref|XP_749549.1| conserved hypothetical protein [Aspergillus fumigatus Af293] &gt;gi|66847180|gb|EAL87511.1| conserved hypothetical protein [Aspergillus fumigatus Af293] &gt;gi|159128960|gb|EDP54074.1| conserved hypothetical protein [Aspergillus fumigatus A1163] &gt;gi|846911913|gb|KMK57781.1| hypothetical protein Y699_03201 [Aspergillus fumigatus Z5]	Ortholog(s)havecytosollocalization
Afu4g03645	783.967	363.877	1204.06	3.30896	1.72638	5.72824e-38	1.31006e-36	Chr4_A_fumigatus_Af293	1028078	1028871	-	621	Afu4g03645	GO:0044183;GO:0005759;GO:0005739;GO:0034551	K18170	gi|146323629|ref|XP_001481542.1| mitochondrial complex I protein Fmp36 [Aspergillus fumigatus Af293] &gt;gi|129555314|gb|EBA27188.1| mitochondrial complex I protein Fmp36, putative [Aspergillus fumigatus Af293] &gt;gi|159122215|gb|EDP47337.1| mitochondrial complex I protein Fmp36, putative [Aspergillus fumigatus A1163] &gt;gi|666432450|gb|KEY80029.1| mitochondrial complex I protein Fmp36 [Aspergi…	Ortholog(s)haveproteinbindinginvolvedinproteinfoldingactivity,roleinmitochondrialrespiratorychaincomplexIIIassemblyandmitochondrialmatrixlocalization
Afu1g14000	149.825	266.815	32.8355	0.123065	-3.02251	7.01009e-38	1.59938e-36	Chr1_A_fumigatus_Af293	3745198	3745506	+	309	Afu1g14000	GO:0003674;GO:0008150;GO:0005575	-	gi|70996030|ref|XP_752770.1| hypothetical protein AFUA_1G14000 [Aspergillus fumigatus Af293] &gt;gi|66850405|gb|EAL90732.1| hypothetical protein AFUA_1G14000 [Aspergillus fumigatus Af293] &gt;gi|159131524|gb|EDP56637.1| hypothetical protein AFUB_013490 [Aspergillus fumigatus A1163]	OrthologofAspergillusfumigatusA1163:AFUB_013490
Afu3g07690	2383.51	1035.66	3731.35	3.60287	1.84915	7.08512e-38	1.61263e-36	Chr3_A_fumigatus_Af293	1941883	1942294	+	231	Afu3g07690	GO:0015680;GO:0005829;GO:0005758;GO:0033617;GO:0006825;GO:0016531;GO:0005507	K02260	gi|71000295|ref|XP_754842.1| cytochrome c oxidase copper chaperone Cox17 [Aspergillus fumigatus Af293] &gt;gi|66852479|gb|EAL92804.1| cytochrome c oxidase copper chaperone Cox17, putative [Aspergillus fumigatus Af293] &gt;gi|846914763|gb|KMK60581.1| cytochrome c oxidase copper chaperone Cox17 [Aspergillus fumigatus Z5]	Ortholog(s)havecopperchaperoneactivity,roleinintracellularcopperiontransport,mitochondrialrespiratorychaincomplexIVassemblyandcytosol,mitochondrialintermembranespace,nucleuslocalization
Afu3g01430	2813.19	4105.55	1520.84	0.370434	-1.43271	9.25263e-38	2.10094e-36	Chr3_A_fumigatus_Af293	362767	363687	+	829	Afu3g01430	GO:0003674;GO:0044550;GO:1905691;GO:0016021	K05770	gi|846912859|gb|KMK58711.1| benzodiazepine receptor family protein [Aspergillus fumigatus Z5]	Benzodiazepinereceptorfamilyprotein
Afu3g09780	1323.05	603.862	2042.24	3.38196	1.75786	9.56926e-38	2.16766e-36	Chr3_A_fumigatus_Af293	2504650	2505059	-	348	Afu3g09780	-	K18179	gi|146323384|ref|XP_754641.2| conserved hypothetical protein [Aspergillus fumigatus Af293] &gt;gi|129558317|gb|EAL92603.2| conserved hypothetical protein [Aspergillus fumigatus Af293]	Cytochromeoxidaseassemblyfactor6
Afu1g12840	62656.7	89435.2	35878.2	0.401163	-1.31774	1.01638e-37	2.29687e-36	Chr1_A_fumigatus_Af293	3393418	3397352	+	3463	Afu1g12840	-	K17877	gi|70995798|ref|XP_752654.1| nitrite reductase NiiA [Aspergillus fumigatus Af293] &gt;gi|19577345|emb|CAD28426.1| nitrite reductase [Aspergillus fumigatus] &gt;gi|42820687|emb|CAF32000.1| nitrite reductase, putative [Aspergillus fumigatus] &gt;gi|66850289|gb|EAL90616.1| nitrite reductase NiiA [Aspergillus fumigatus Af293] &gt;gi|159131407|gb|EDP56520.1| nitrite reductase NiiA [Aspergillus fumigat…	Putativenitritereductase
Afu3g07270	1231.82	1842.17	621.47	0.337358	-1.56765	1.09605e-37	2.47104e-36	Chr3_A_fumigatus_Af293	1822433	1824328	+	1841	Afu3g07270	GO:0005575;GO:0008150;GO:0003674	-	gi|71000373|ref|XP_754881.1| conserved hypothetical protein [Aspergillus fumigatus Af293] &gt;gi|66852518|gb|EAL92843.1| conserved hypothetical protein [Aspergillus fumigatus Af293] &gt;gi|159127894|gb|EDP53009.1| conserved hypothetical protein [Aspergillus fumigatus A1163]	OrthologofA.nidulansFGSCA4:AN4834,A.nigerCBS513.88:An02g13430,A.oryzaeRIB40:AO090020000197,Aspergilluswentii:Aspwe1_0052406andAspergillussydowii:Aspsy1_0087772
Afu5g14520	759.506	1164.13	354.88	0.304845	-1.71385	1.48082e-37	3.33062e-36	Chr5_A_fumigatus_Af293	3767027	3768238	+	1212	Afu5g14520	GO:0003674;GO:0016021;GO:0008150;GO:0005575	-	gi|146324239|ref|XP_753205.2| integral membrane protein [Aspergillus fumigatus Af293] &gt;gi|129557999|gb|EAL91167.2| integral membrane protein [Aspergillus fumigatus Af293]	OrthologofNeosartoryafischeriNRRL181:NFIA_072440,AspergillusfumigatusA1163:AFUB_062200,AspergillusclavatusNRRL1:ACLA_017360andAspergilluszonatus:Aspzo1_0136732
Afu5g01010	402.213	155.32	649.106	4.17915	2.06321	1.66577e-37	3.7324e-36	Chr5_A_fumigatus_Af293	261795	262839	+	939	Afu5g01010	GO:0008150;GO:0005575;GO:0003674	-	gi|70985468|ref|XP_748240.1| conserved hypothetical protein [Aspergillus fumigatus Af293] &gt;gi|66845868|gb|EAL86202.1| conserved hypothetical protein [Aspergillus fumigatus Af293]	OrthologofA.fumigatusAf293:Afu8g00342,A.nigerCBS513.88:An11g08170,NeosartoryafischeriNRRL181:NFIA_041160,NFIA_057730andAspergillusfumigatusA1163:AFUB_049470,AFUB_086230
Afu1g03050	992.521	1499.1	485.94	0.324154	-1.62525	1.6673e-37	3.7324e-36	Chr1_A_fumigatus_Af293	878846	882246	+	3306	Afu1g03050	-	K14635	gi|70990412|ref|XP_750055.1| DEAD box helicase Mph1 [Aspergillus fumigatus Af293] &gt;gi|74669967|sp|Q4WKB5.1|MPH1_ASPFU RecName: Full=ATP-dependent DNA helicase mph1; AltName: Full=FANCM-like protein 1 &gt;gi|189082420|sp|B0XMV6.1|MPH1_ASPFC RecName: Full=ATP-dependent DNA helicase mph1; AltName: Full=FANCM-like protein 1 &gt;gi|66847687|gb|EAL88017.1| DEAD box helicase Mph1, putative [Aspergill…	Ortholog(s)have3'-5'DNAhelicaseactivity,ATP-dependentfour-wayjunctionhelicaseactivity,flap-structuredDNAbinding,four-wayjunctionDNAbindingactivity
Afu2g11540	2329.26	3410.93	1247.6	0.365765	-1.45101	1.89713e-37	4.23693e-36	Chr2_A_fumigatus_Af293	2973461	2974560	-	1038	Afu2g11540	GO:0102339;GO:0005789;GO:0016491;GO:0045703;GO:0030497;GO:0102341;GO:0005783;GO:0102342;GO:0030148;GO:0102340;GO:0016021;GO:0042761	K10251	gi|71001610|ref|XP_755486.1| ketoreductase [Aspergillus fumigatus Af293] &gt;gi|74675445|sp|Q4X117.1|MKAR_ASPFU RecName: Full=Very-long-chain 3-oxoacyl-CoA reductase; AltName: Full=3-ketoacyl-CoA reductase; Short=3-ketoreductase; Short=KAR; AltName: Full=Microsomal beta-keto-reductase &gt;gi|218526562|sp|B0XSI3.1|MKAR_ASPFC RecName: Full=Very-long-chain 3-oxoacyl-CoA reductase; AltName: Full=3-ke…	Ortholog(s)haveketoreductaseactivity,roleinfattyacidelongation,sphingolipidbiosyntheticprocess,verylong-chainfattyacidbiosyntheticprocessandendoplasmicreticulummembranelocalization
Afu2g17430	220.323	48.4704	392.175	8.09101	3.01632	2.00436e-37	4.46591e-36	Chr2_A_fumigatus_Af293	4653789	4655014	-	1226	Afu2g17430	GO:0019333;GO:0051213;GO:0005575;GO:0055114;GO:0003824;GO:0051410;GO:0018580	K00459	gi|71002794|ref|XP_756078.1| oxidoreductase 2-nitropropane dioxygenase family [Aspergillus fumigatus Af293] &gt;gi|66853716|gb|EAL94040.1| oxidoreductase 2-nitropropane dioxygenase family, putative [Aspergillus fumigatus Af293] &gt;gi|159130132|gb|EDP55246.1| oxidoreductase 2-nitropropane dioxygenase family, putative [Aspergillus fumigatus A1163]	Ortholog(s)havenitronatemonooxygenaseactivityandroleindenitrificationpathway,detoxificationofnitrogencompound
Afu2g00860	207.783	355.704	59.8618	0.168291	-2.57097	2.11655e-37	4.70488e-36	Chr2_A_fumigatus_Af293	195353	195940	-	282	Afu2g00860	GO:0005575;GO:0008150;GO:0003674	-	gi|70988735|ref|XP_749223.1| hypothetical protein AFUA_2G00860 [Aspergillus fumigatus Af293] &gt;gi|66846854|gb|EAL87185.1| hypothetical protein AFUA_2G00860 [Aspergillus fumigatus Af293]	OrthologofAspergillusfumigatusA1163:AFUB_017940
Afu5g02850	1216.22	1818.53	613.906	0.337584	-1.56668	2.16412e-37	4.79941e-36	Chr5_A_fumigatus_Af293	754271	758025	+	3512	Afu5g02850	GO:0004061;GO:0005575;GO:0019441	-	gi|146324006|ref|XP_748058.2| conserved hypothetical protein [Aspergillus fumigatus Af293] &gt;gi|129556370|gb|EAL86020.2| conserved hypothetical protein [Aspergillus fumigatus Af293] &gt;gi|666428123|gb|KEY75779.1| hypothetical protein BA78_6775 [Aspergillus fumigatus var. RP-2014] &gt;gi|846913219|gb|KMK59047.1| hypothetical protein Y699_00248 [Aspergillus fumigatus Z5]	Hasdomain(s)withpredictedarylformamidaseactivityandroleintryptophancatabolicprocesstokynurenine
Afu4g10350	128278	193875	62680.3	0.323303	-1.62904	2.26418e-37	5.00962e-36	Chr4_A_fumigatus_Af293	2704841	2706325	+	1432	Afu4g10350	-	K08770	gi|70993888|ref|XP_751791.1| polyubiquitin UbiD/Ubi4 [Aspergillus fumigatus Af293] &gt;gi|66849425|gb|EAL89753.1| polyubiquitin UbiD/Ubi4, putative [Aspergillus fumigatus Af293] &gt;gi|159125290|gb|EDP50407.1| polyubiquitin UbiD/Ubi4, putative [Aspergillus fumigatus A1163] &gt;gi|666428166|gb|KEY75821.1| polyubiquitin UbiD/Ubi4 [Aspergillus fumigatus var. RP-2014]	Polyubiquitin
Afu3g03670	570.852	910.109	231.595	0.254469	-1.97444	2.28175e-37	5.03679e-36	Chr3_A_fumigatus_Af293	988190	992438	+	4113	Afu3g03670	GO:0016021;GO:0016887;GO:0055085;GO:0042626;GO:0005524	K05658	gi|70986386|ref|XP_748687.1| ABC multidrug transporter [Aspergillus fumigatus Af293] &gt;gi|66846316|gb|EAL86649.1| ABC multidrug transporter, putative [Aspergillus fumigatus Af293]	ABCmultidrugtransporterwithapredictedroleinironmetabolism
Afu6g06910	1633.34	2467.25	799.435	0.324019	-1.62585	2.3174e-37	5.10365e-36	Chr6_A_fumigatus_Af293	1526012	1529053	-	2876	Afu6g06910	GO:0003674	-	gi|846917273|gb|KMK63020.1| hypothetical protein Y699_03850 [Aspergillus fumigatus Z5]	OrthologofA.nidulansFGSCA4:AN5739,A.oryzaeRIB40:AO090003000073,Aspergilluswentii:Aspwe1_0038331,Aspergillussydowii:Aspsy1_0088277andAspergillusterreusNIH2624:ATET_02917
Afu2g09070	609.996	1087.11	132.884	0.122236	-3.03226	2.57328e-37	5.64393e-36	Chr2_A_fumigatus_Af293	2323535	2328150	+	4501	Afu2g09070	GO:0008150;GO:0016021;GO:0005227;GO:0003674;GO:0005886;GO:0016020	K21989	gi|71001120|ref|XP_755241.1| DUF221 domain protein [Aspergillus fumigatus Af293] &gt;gi|66852879|gb|EAL93203.1| DUF221 domain protein, putative [Aspergillus fumigatus Af293]	DUF221domainprotein
Afu7g05450	26808.9	40530.7	13087.1	0.322894	-1.63087	2.57459e-37	5.64393e-36	Chr7_A_fumigatus_Af293	1312811	1315487	-	2450	Afu7g05450	-	K01238	gi|70986957|ref|XP_748964.1| SUN domain protein (Uth1) [Aspergillus fumigatus Af293] &gt;gi|74668674|sp|Q4WGL5.1|SUN1_ASPFU RecName: Full=Secreted beta-glucosidase sun1; Flags: Precursor &gt;gi|66846594|gb|EAL86926.1| SUN domain protein (Uth1), putative [Aspergillus fumigatus Af293] &gt;gi|159123266|gb|EDP48386.1| SUN domain protein (Uth1), putative [Aspergillus fumigatus A1163] &gt;gi|846910222|…	Novelbeta-1,3-glucanmodifyingenzymeinvolvedinfungalmorphogenesis
Afu6g06690	347.805	85.917	609.694	7.09631	2.82707	2.89849e-37	6.33936e-36	Chr6_A_fumigatus_Af293	1457357	1458315	+	759	Afu6g06690	GO:0003674;GO:0008150;GO:0005575	-	gi|159124118|gb|EDP49236.1| CFEM domain protein, putative [Aspergillus fumigatus A1163]	OrthologofA.nidulansFGSCA4:AN5762,A.nigerCBS513.88:An18g06360,A.oryzaeRIB40:AO090003000045,Aspergilluswentii:Aspwe1_0170251andAspergillussydowii:Aspsy1_0088255
Afu4g10000	4883.66	2715.74	7051.58	2.59656	1.3766	3.79349e-37	8.27781e-36	Chr4_A_fumigatus_Af293	2590323	2593397	-	2969	Afu4g10000	-	K05657	gi|70993958|ref|XP_751826.1| ABC multidrug transporter Mdr2 [Aspergillus fumigatus Af293] &gt;gi|66849460|gb|EAL89788.1| ABC multidrug transporter Mdr2 [Aspergillus fumigatus Af293]	ABCmultidrugtransporterbiofilmgrowthregulated
Afu4g08110	3794.41	2092.22	5496.6	2.62716	1.39351	5.0678e-37	1.10332e-35	Chr4_A_fumigatus_Af293	2106251	2109389	-	2909	Afu4g08110	-	K02355	gi|146323747|ref|XP_752015.2| translation elongation factor G1 [Aspergillus fumigatus Af293] &gt;gi|261263137|sp|B0Y604.1|EFGM_ASPFC RecName: Full=Elongation factor G, mitochondrial; Short=EF-Gmt; AltName: Full=Elongation factor G 1, mitochondrial; Short=mEF-G 1; AltName: Full=Elongation factor G1; Flags: Precursor &gt;gi|261263183|sp|Q4WP57.2|EFGM_ASPFU RecName: Full=Elongation factor G, mitocho…	Ortholog(s)haveroleinmitochondrialtranslationandmitochondrionlocalization
Afu5g14320	5086.1	2843.17	7329.02	2.57776	1.36612	5.3252e-37	1.15671e-35	Chr5_A_fumigatus_Af293	3733224	3735879	-	2508	Afu5g14320	GO:0003674;GO:0008150;GO:0005575	-	gi|146324233|ref|XP_001481521.1| conserved hypothetical protein [Aspergillus fumigatus Af293] &gt;gi|129558002|gb|EBA27424.1| conserved hypothetical protein [Aspergillus fumigatus Af293] &gt;gi|159127050|gb|EDP52166.1| conserved hypothetical protein [Aspergillus fumigatus A1163] &gt;gi|666435993|gb|KEY83394.1| hypothetical protein BA78_5721 [Aspergillus fumigatus var. RP-2014]	OrthologofA.nidulansFGSCA4:AN2683,AN5069,A.fumigatusAf293:Afu5g02860,A.nigerCBS513.88:An09g04830,An14g05730andA.oryzaeRIB40:AO090102000482,AO090001000197
Afu2g07770	1105.01	1654.68	555.337	0.335615	-1.57512	5.7975e-37	1.25643e-35	Chr2_A_fumigatus_Af293	1990828	1991628	+	720	Afu2g07770	-	K07827	gi|33112058|gb|AAP94030.1| RasB [Aspergillus fumigatus] &gt;gi|37594598|gb|AAQ94236.1| ras GTPase [Aspergillus fumigatus] &gt;gi|846916387|gb|KMK62171.1| RasB [Aspergillus fumigatus Z5]	RasfamilyGTPaseprotein
Afu3g11060	2418.11	4143.1	693.119	0.167295	-2.57954	6.12595e-37	1.3246e-35	Chr3_A_fumigatus_Af293	2887959	2890079	-	1715	Afu3g11060	GO:0005575;GO:0006400;GO:0003723	K06963	gi|119491717|ref|XP_001263353.1| THUMP domain protein [Aspergillus fischeri NRRL 181] &gt;gi|119411513|gb|EAW21456.1| THUMP domain protein [Aspergillus fischeri NRRL 181]	Ortholog(s)haveRNAbindingactivity,roleintRNAmodificationandcytoplasm,nucleuslocalization
Afu5g07640	333.184	116.775	549.593	4.70644	2.23464	6.77008e-37	1.46056e-35	Chr5_A_fumigatus_Af293	1908466	1909824	-	1359	Afu5g07640	GO:0003824;GO:0008150;GO:0005634;GO:0005575;GO:0003674;GO:0003963;GO:0006396	K01974	gi|70998296|ref|XP_753871.1| RNA 3&apos;-terminal phosphate cyclase [Aspergillus fumigatus Af293] &gt;gi|66851507|gb|EAL91833.1| RNA 3&apos;-terminal phosphate cyclase, putative [Aspergillus fumigatus Af293] &gt;gi|846913585|gb|KMK59413.1| RNA 3&apos;-terminal phosphate cyclase [Aspergillus fumigatus Z5]	OrthologofA.nidulansFGSCA4:AN7762,A.oryzaeRIB40:AO090701000669,NeosartoryafischeriNRRL181:NFIA_079620,Aspergilluswentii:Aspwe1_0101081andAspergillusversicolor:Aspve1_0131565
Afu6g10470	5531.12	9566.54	1495.71	0.156348	-2.67717	7.18421e-37	1.54639e-35	Chr6_A_fumigatus_Af293	2596608	2598107	+	1428	Afu6g10470	-	K06874	gi|70992173|ref|XP_750935.1| zinc finger protein ZPR1 [Aspergillus fumigatus Af293] &gt;gi|66848568|gb|EAL88897.1| zinc finger protein ZPR1 [Aspergillus fumigatus Af293] &gt;gi|159124504|gb|EDP49622.1| zinc finger protein ZPR1 [Aspergillus fumigatus A1163] &gt;gi|666428272|gb|KEY75926.1| zinc finger protein ZPR1 [Aspergillus fumigatus var. RP-2014] &gt;gi|846917615|gb|KMK63362.1| zinc finger prot…	Putativezincfingerprotein
Afu6g01790	265.81	85.9097	445.71	5.18812	2.37521	7.56486e-37	1.62465e-35	Chr6_A_fumigatus_Af293	244162	245683	+	1405	Afu6g01790	GO:0005575;GO:0008150;GO:0003674	-	gi|70984783|ref|XP_747898.1| conserved hypothetical protein [Aspergillus fumigatus Af293] &gt;gi|66845525|gb|EAL85860.1| conserved hypothetical protein [Aspergillus fumigatus Af293]	OrthologofA.nidulansFGSCA4:AN8599,NeosartoryafischeriNRRL181:NFIA_047950,Aspergillusversicolor:Aspve1_0137840andAspergillusfumigatusA1163:AFUB_096560
Afu8g07080	412.893	657.968	167.817	0.255054	-1.97113	1.08391e-36	2.3226e-35	Chr8_A_fumigatus_Af293	1735194	1738039	+	2640	Afu8g07080	-	K01417	gi|70983961|ref|XP_747506.1| elastinolytic metalloproteinase Mep [Aspergillus fumigatus Af293] &gt;gi|85541646|sp|P46075.3|ELM_ASPFU RecName: Full=Extracellular metalloproteinase mep; AltName: Full=Elastinolytic metalloproteinase mep; AltName: Full=Fungalysin mep; Flags: Precursor &gt;gi|327488280|sp|B0Y9E2.1|MEP_ASPFC RecName: Full=Extracellular metalloproteinase mep; AltName: Full=Elastinolytic…	Putativesecretedmetalloprotease
Afu1g12530	2624.24	3820.11	1428.37	0.373909	-1.41924	1.24948e-36	2.67137e-35	Chr1_A_fumigatus_Af293	3300673	3302146	-	1410	Afu1g12530	GO:0006633;GO:0005575;GO:0006636;GO:0016021;GO:0016720;GO:0006629;GO:0043936	K10256	gi|70995736|ref|XP_752623.1| oleate delta-12 desaturase [Aspergillus fumigatus Af293] &gt;gi|66850258|gb|EAL90585.1| oleate delta-12 desaturase [Aspergillus fumigatus Af293] &gt;gi|159131376|gb|EDP56489.1| oleate delta-12 desaturase [Aspergillus fumigatus A1163] &gt;gi|666432702|gb|KEY80275.1| oleate delta 12 desaturase [Aspergillus fumigatus var. RP-2014] &gt;gi|846916960|gb|KMK62730.1| oleate d…	Ortholog(s)havedelta12-fattyaciddehydrogenaseactivityandroleinasexualsporulationresultinginformationofacellularspore,unsaturatedfattyacidbiosyntheticprocess
Afu7g04060	2198.29	1182.03	3214.54	2.7195	1.44334	1.30807e-36	2.79036e-35	Chr7_A_fumigatus_Af293	913230	914337	+	992	Afu7g04060	GO:0003674;GO:0016021;GO:0005575;GO:0008150	-	gi|70987247|ref|XP_749102.1| conserved hypothetical protein [Aspergillus fumigatus Af293] &gt;gi|66846732|gb|EAL87064.1| conserved hypothetical protein [Aspergillus fumigatus Af293] &gt;gi|159123125|gb|EDP48245.1| conserved hypothetical protein [Aspergillus fumigatus A1163] &gt;gi|666429797|gb|KEY77431.1| hypothetical protein BA78_1816 [Aspergillus fumigatus var. RP-2014]	OrthologofA.nidulansFGSCA4:AN4253,A.nigerCBS513.88:An13g00540,A.oryzaeRIB40:AO090005000085,Aspergilluswentii:Aspwe1_0038478andAspergillussydowii:Aspsy1_0032907
Afu2g11570	680.68	311.322	1050.04	3.37284	1.75396	1.38039e-36	2.93804e-35	Chr2_A_fumigatus_Af293	2978072	2979416	+	1143	Afu2g11570	GO:0008150;GO:0005575;GO:0003674;GO:0005515	-	gi|71001616|ref|XP_755489.1| F-box domain protein [Aspergillus fumigatus Af293] &gt;gi|66853127|gb|EAL93451.1| F-box domain protein [Aspergillus fumigatus Af293] &gt;gi|159129558|gb|EDP54672.1| F-box domain protein [Aspergillus fumigatus A1163]	F-boxdomainprotein
Afu7g03920	571.906	251.293	892.519	3.55171	1.82851	1.57189e-36	3.33817e-35	Chr7_A_fumigatus_Af293	881331	882495	-	972	Afu7g03920	GO:0003674;GO:0005575;GO:0008150	-	gi|70987276|ref|XP_749116.1| conserved hypothetical protein [Aspergillus fumigatus Af293] &gt;gi|66846746|gb|EAL87078.1| conserved hypothetical protein [Aspergillus fumigatus Af293]	OrthologofA.nigerCBS513.88:An13g00380,NeosartoryafischeriNRRL181:NFIA_024880,Aspergilluswentii:Aspwe1_0429249andAspergillusclavatusNRRL1:ACLA_005620
Afu2g08080	15671.4	22328.4	9014.5	0.403724	-1.30856	1.82393e-36	3.86478e-35	Chr2_A_fumigatus_Af293	2094879	2097599	+	2721	Afu2g08080	GO:0016021;GO:0030447;GO:0005575;GO:0000011;GO:0000329;GO:0036180;GO:1903778;GO:0070772;GO:0003674;GO:0010513	-	gi|71000924|ref|XP_755143.1| phospholipid metabolism enzyme regulator [Aspergillus fumigatus Af293] &gt;gi|66852781|gb|EAL93105.1| phospholipid metabolism enzyme regulator, putative [Aspergillus fumigatus Af293]	Ortholog(s)haveroleincellularresponsetobioticstimulus,filamentousgrowthofapopulationofunicellularorganismsinresponsetobioticstimulus,vacuoleinheritance
Afu7g01620	3717.7	5369.7	2065.69	0.384694	-1.37822	1.85959e-36	3.93158e-35	Chr7_A_fumigatus_Af293	429579	431791	+	2213	Afu7g01620	GO:0061630;GO:0004842;GO:0000329;GO:0046872;GO:0032266;GO:0016567;GO:0071629;GO:0005770	-	gi|146324586|ref|XP_001481421.1| hypothetical protein AFUA_7G01620 [Aspergillus fumigatus Af293] &gt;gi|129555398|gb|EBA27203.1| hypothetical protein AFUA_7G01620 [Aspergillus fumigatus Af293] &gt;gi|159122990|gb|EDP48110.1| conserved hypothetical protein [Aspergillus fumigatus A1163]	Ortholog(s)havephosphatidylinositol-3-phosphatebinding,ubiquitin-proteintransferaseactivity,roleinproteinubiquitinationandcytosol,fungal-typevacuolemembrane,lateendosome,nucleuslocalization
Afu3g01530	148.461	31.0583	265.865	8.56017	3.09764	2.01742e-36	4.25582e-35	Chr3_A_fumigatus_Af293	387987	390053	+	2067	Afu3g01530	GO:0009395;GO:0008150;GO:0016788;GO:0005575;GO:0016021;GO:0003824	K01114	gi|70985939|ref|XP_748474.1| phosphatidylglycerol specific phospholipase [Aspergillus fumigatus Af293] &gt;gi|66846103|gb|EAL86436.1| phosphatidylglycerol specific phospholipase, putative [Aspergillus fumigatus Af293]	PutativephospholipaseC
Afu4g00990	196.314	31.0496	361.579	11.6452	3.54166	2.48818e-36	5.23729e-35	Chr4_A_fumigatus_Af293	265097	266923	-	1674	Afu4g00990	GO:0016020;GO:0005886;GO:0005351;GO:0055085;GO:0022857;GO:0016021;GO:0046323	-	gi|70981658|ref|XP_746358.1| MFS quinate transporter [Aspergillus fumigatus Af293] &gt;gi|66843980|gb|EAL84320.1| MFS quinate transporter, putative [Aspergillus fumigatus Af293] &gt;gi|159122031|gb|EDP47154.1| MFS quinate transporter, putative [Aspergillus fumigatus A1163] &gt;gi|846912413|gb|KMK58281.1| MFS quinate transporter [Aspergillus fumigatus Z5]	Hasdomain(s)withpredictedsubstrate-specifictransmembranetransporteractivity,transmembranetransporteractivity,roleintransmembranetransportandintegralcomponentofmembrane,membranelocalization
Afu4g05990	1970.78	1055.13	2886.43	2.7356	1.45186	2.78552e-36	5.85021e-35	Chr4_A_fumigatus_Af293	1523775	1524398	+	561	Afu4g05990	GO:0003674;GO:0031305;GO:0033617;GO:0032592	K18173	gi|70994896|ref|XP_752225.1| conserved hypothetical protein [Aspergillus fumigatus Af293] &gt;gi|66849859|gb|EAL90187.1| conserved hypothetical protein [Aspergillus fumigatus Af293] &gt;gi|159124861|gb|EDP49978.1| conserved hypothetical protein [Aspergillus fumigatus A1163]	Ortholog(s)haveroleinmitochondrialrespiratorychaincomplexIVassemblyandintegralcomponentofmitochondrialinnermembranelocalization
Afu3g07860	5767.18	8528.34	3006.03	0.352475	-1.50441	2.81683e-36	5.90293e-35	Chr3_A_fumigatus_Af293	1979882	1988669	-	8682	Afu3g07860	-	-	gi|846914748|gb|KMK60566.1| glycosyl transferase, putative [Aspergillus fumigatus Z5]	Transmembraneglycosyltransferase,putative
Afu1g14610	2917.74	4229.06	1606.43	0.379854	-1.39648	3.35606e-36	7.01748e-35	Chr1_A_fumigatus_Af293	3899224	3901745	-	2298	Afu1g14610	GO:0019432;GO:0005634;GO:0005575;GO:0008195;GO:0007029;GO:0003674;GO:0009062;GO:0044255;GO:0071763	K15728	gi|70996150|ref|XP_752830.1| lipin Smp2 [Aspergillus fumigatus Af293] &gt;gi|66850465|gb|EAL90792.1| lipin Smp2, putative [Aspergillus fumigatus Af293] &gt;gi|159131583|gb|EDP56696.1| lipin Smp2, putative [Aspergillus fumigatus A1163] &gt;gi|846916753|gb|KMK62523.1| lipin Smp2 [Aspergillus fumigatus Z5]	Ortholog(s)haveroleinendoplasmicreticulumorganization,nucleusorganizationandcytosollocalization
Afu2g01670	1265.6	487.824	2043.37	4.18875	2.06652	3.60748e-36	7.52666e-35	Chr2_A_fumigatus_Af293	402523	405735	+	2872	Afu2g01670	GO:0005515;GO:0003674;GO:0016021;GO:0005575;GO:0008150	-	gi|146322755|ref|XP_749302.2| FHA domain protein [Aspergillus fumigatus Af293] &gt;gi|129556786|gb|EAL87264.2| FHA domain protein [Aspergillus fumigatus Af293]	OrthologofA.nidulansFGSCA4:AN7686,A.nigerCBS513.88:An03g04770,A.oryzaeRIB40:AO090701000780,Aspergilluswentii:Aspwe1_0028985andAspergillussydowii:Aspsy1_0152669
Afu5g14510	605.764	991.391	220.137	0.222048	-2.17105	3.98385e-36	8.29374e-35	Chr5_A_fumigatus_Af293	3765129	3766445	-	1317	Afu5g14510	GO:0008150;GO:0005575;GO:0003674	-	gi|70996903|ref|XP_753206.1| beta-lactamase [Aspergillus fumigatus Af293] &gt;gi|66850842|gb|EAL91168.1| beta-lactamase, putative [Aspergillus fumigatus Af293] &gt;gi|159127064|gb|EDP52180.1| beta-lactamase, putative [Aspergillus fumigatus A1163] &gt;gi|846917153|gb|KMK62923.1| beta-lactamase [Aspergillus fumigatus Z5]	OrthologofA.nigerCBS513.88:An06g02470,Aspergillusbrasiliensis:Aspbr1_0060254,NeosartoryafischeriNRRL181:NFIA_072450andAspergillusfumigatusA1163:AFUB_062190
Afu1g16630	421.38	169.464	673.297	3.9731	1.99027	4.29494e-36	8.92184e-35	Chr1_A_fumigatus_Af293	4519261	4520645	+	1182	Afu1g16630	GO:0005575;GO:0016491	-	gi|846909613|gb|KMK55551.1| short chain dehydrogenase family protein [Aspergillus fumigatus Z5]	Hasdomain(s)withpredictedoxidoreductaseactivityandroleinmetabolicprocess
Afu1g00480	781.563	1506.78	56.3408	0.0373914	-4.74115	5.59684e-36	1.16009e-34	Chr1_A_fumigatus_Af293	150773	151994	-	1092	Afu1g00480	GO:0006048;GO:0006044;GO:0019262;GO:0005575;GO:0042802;GO:0005737;GO:0006046;GO:0006043;GO:0005975;GO:0004342	K02564	gi|70989902|ref|XP_749800.1| glucosamine-6-phosphate deaminase [Aspergillus fumigatus Af293] &gt;gi|66847432|gb|EAL87762.1| glucosamine-6-phosphate deaminase, putative [Aspergillus fumigatus Af293] &gt;gi|159123781|gb|EDP48900.1| glucosamine-6-phosphate deaminase, putative [Aspergillus fumigatus A1163]	Putativeglucosamine-6-phosphatedeaminase
Afu1g09690	1064.79	484.961	1644.62	3.39125	1.76182	6.74826e-36	1.39572e-34	Chr1_A_fumigatus_Af293	2513677	2516181	-	2505	Afu1g09690	GO:0003972;GO:0051730;GO:0004113;GO:0005737;GO:0036498;GO:0032056;GO:0005524;GO:0008081;GO:0006388;GO:0005637	K14679	gi|70995142|ref|XP_752336.1| tRNA ligase [Aspergillus fumigatus Af293] &gt;gi|66849971|gb|EAL90298.1| tRNA ligase [Aspergillus fumigatus Af293] &gt;gi|159131092|gb|EDP56205.1| tRNA ligase [Aspergillus fumigatus A1163] &gt;gi|666428496|gb|KEY76148.1| tRNA ligase [Aspergillus fumigatus var. RP-2014] &gt;gi|846915339|gb|KMK61142.1| tRNA ligase [Aspergillus fumigatus Z5]	Ortholog(s)have2',3'-cyclic-nucleotide3'-phosphodiesteraseactivity,GTP-dependentpolyribonucleotide5'-hydroxyl-kinaseactivity,RNAligase(ATP)activity
Afu5g02490	186.028	320.526	51.5301	0.160767	-2.63695	6.90165e-36	1.42434e-34	Chr5_A_fumigatus_Af293	643973	644968	-	996	Afu5g02490	GO:0016491;GO:0055114;GO:0005575	-	gi|70985174|ref|XP_748093.1| zinc-binding oxidoreductase [Aspergillus fumigatus Af293] &gt;gi|66845721|gb|EAL86055.1| zinc-binding oxidoreductase, putative [Aspergillus fumigatus Af293] &gt;gi|666431091|gb|KEY78703.1| oxidoreductase zinc binding domain protein [Aspergillus fumigatus var. RP-2014]	Hasdomain(s)withpredictedoxidoreductaseactivity,transferaseactivity,transferringacylgroupsotherthanamino-acylgroups,zincionbindingactivityandroleinoxidation-reductionprocess
Afu8g07280	57.3025	0	114.605	Inf	Inf	7.20436e-36	1.4836e-34	Chr8_A_fumigatus_Af293	1788034	1790403	-	2094	Afu8g07280	GO:0042025;GO:0005634;GO:0006355;GO:0000981;GO:0003677;GO:0008270	-	gi|70984008|ref|XP_747529.1| C6 transcription factor [Aspergillus fumigatus Af293] &gt;gi|66845155|gb|EAL85491.1| C6 transcription factor, putative [Aspergillus fumigatus Af293]	Hasdomain(s)withpredictedRNApolymeraseIItranscriptionfactoractivity,sequence-specificDNAbinding,zincionbindingactivity,roleinregulationoftranscription,DNA-templatedandnucleuslocalization
Afu2g12500	1051.12	1571.41	530.821	0.337799	-1.56576	7.27796e-36	1.49552e-34	Chr2_A_fumigatus_Af293	3209205	3211808	+	2146	Afu2g12500	GO:0003674;GO:0006855;GO:0005887;GO:0055085;GO:0022857;GO:0000329;GO:0042910	K08157	gi|71001802|ref|XP_755582.1| MFS multidrug transporter [Aspergillus fumigatus Af293] &gt;gi|66853220|gb|EAL93544.1| MFS multidrug transporter, putative [Aspergillus fumigatus Af293] &gt;gi|159129642|gb|EDP54756.1| MFS multidrug transporter, putative [Aspergillus fumigatus A1163]	Hasdomain(s)withpredictedroleintransmembranetransportandintegralcomponentofmembranelocalization
Afu8g04890	5524.11	8306.64	2741.58	0.330047	-1.59926	8.66464e-36	1.77662e-34	Chr8_A_fumigatus_Af293	1126016	1126699	-	531	Afu8g04890	GO:0009651;GO:0003674;GO:0016021;GO:0005575	-	gi|70983536|ref|XP_747295.1| conserved hypothetical protein [Aspergillus fumigatus Af293] &gt;gi|66844921|gb|EAL85257.1| conserved hypothetical protein [Aspergillus fumigatus Af293] &gt;gi|159123699|gb|EDP48818.1| conserved hypothetical protein [Aspergillus fumigatus A1163]	Ortholog(s)haveroleinresponsetosaltstress
Afu3g12100	10087.1	15193	4981.12	0.327855	-1.60887	9.07523e-36	1.85681e-34	Chr3_A_fumigatus_Af293	3178112	3181079	+	2528	Afu3g12100	-	K22248	gi|70999384|ref|XP_754411.1| trehalose synthase (Ccg-9) [Aspergillus fumigatus Af293] &gt;gi|66852048|gb|EAL92373.1| trehalose synthase (Ccg-9), putative [Aspergillus fumigatus Af293] &gt;gi|159127427|gb|EDP52542.1| trehalose synthase (Ccg-9), putative [Aspergillus fumigatus A1163] &gt;gi|666431903|gb|KEY79497.1| trehalose synthase Ccg 9 [Aspergillus fumigatus var. RP-2014]	Putativetrehalasephosphorylasewithapredictedroleintheglucose-1-phosphatepathway
Afu7g01340	1095.58	553.781	1637.37	2.95671	1.56399	9.91343e-36	2.02396e-34	Chr7_A_fumigatus_Af293	352277	352892	-	438	Afu7g01340	GO:0003674;GO:0008150;GO:0005575	-	gi|70982540|ref|XP_746798.1| RPEL repeat protein [Aspergillus fumigatus Af293] &gt;gi|66844422|gb|EAL84760.1| RPEL repeat protein [Aspergillus fumigatus Af293] &gt;gi|159122962|gb|EDP48082.1| RPEL repeat protein [Aspergillus fumigatus A1163]	PutativeRPELrepeatprotein
Afu3g07510	886.184	1373	399.369	0.290874	-1.78154	1.00158e-35	2.04048e-34	Chr3_A_fumigatus_Af293	1879858	1882488	-	2493	Afu3g07510	GO:0003674;GO:0005575;GO:0008150;GO:0016021	-	gi|146323339|ref|XP_754860.2| conserved hypothetical protein [Aspergillus fumigatus Af293] &gt;gi|129558339|gb|EAL92822.2| conserved hypothetical protein [Aspergillus fumigatus Af293]	OrthologofA.nidulansFGSCA4:AN10603,A.nigerCBS513.88:An02g13190,A.oryzaeRIB40:AO090020000145,NeosartoryafischeriNRRL181:NFIA_069680andAspergilluswentii:Aspwe1_0029255
Afu2g06000	7575.25	10797.6	4352.9	0.403136	-1.31066	1.22066e-35	2.48149e-34	Chr2_A_fumigatus_Af293	1696007	1700187	+	3827	Afu2g06000	GO:0016491;GO:0004352;GO:0005829;GO:0006538;GO:0006520;GO:0006807;GO:0019551;GO:0005739;GO:0055114	K15371	gi|70989759|ref|XP_749729.1| NAD+ dependent glutamate dehydrogenase [Aspergillus fumigatus Af293] &gt;gi|66847360|gb|EAL87691.1| NAD+ dependent glutamate dehydrogenase, putative [Aspergillus fumigatus Af293]	PutativeNAD+dependentglutamatedehydrogenase
Afu2g03820	1125.47	1952.73	298.211	0.152715	-2.71109	1.32887e-35	2.69571e-34	Chr2_A_fumigatus_Af293	1013499	1014476	+	921	Afu2g03820	GO:0030603;GO:0006107;GO:0046421;GO:0005575;GO:0033609;GO:0003824	-	gi|70989329|ref|XP_749514.1| carboxyphosphonoenolpyruvate phosphonomutase [Aspergillus fumigatus Af293] &gt;gi|66847145|gb|EAL87476.1| carboxyphosphonoenolpyruvate phosphonomutase, putative [Aspergillus fumigatus Af293] &gt;gi|666434195|gb|KEY81717.1| carboxyphosphonoenolpyruvate phosphonomutase [Aspergillus fumigatus var. RP-2014]	Ortholog(s)haveoxaloacetaseactivityandroleinoxalatemetabolicprocess,oxaloacetatemetabolicprocess
Afu5g02620	230.297	53.4109	407.183	7.6236	2.93047	1.34192e-35	2.71638e-34	Chr5_A_fumigatus_Af293	687330	689013	-	1617	Afu5g02620	-	K00493	gi|70985148|ref|XP_748080.1| P450 family sporulation-specific N-formyltyrosine oxidase Dit2, putative [Aspergillus fumigatus Af293] &gt;gi|66845708|gb|EAL86042.1| P450 family sporulation-specific N-formyltyrosine oxidase Dit2, putative [Aspergillus fumigatus Af293] &gt;gi|666428056|gb|KEY75712.1| P450 sporulation specific N formyltyrosine oxidase Dit2 [Aspergillus fumigatus var. RP-2014]	Ortholog(s)haveoxidoreductaseactivity,oxygenbindingactivityandroleinascosporewallassembly,chlamydosporeformation
Afu3g05820	7307.29	4182.9	10431.7	2.49389	1.3184	1.46774e-35	2.96476e-34	Chr3_A_fumigatus_Af293	1420087	1422936	-	2517	Afu3g05820	GO:0008270;GO:0008150;GO:0005575	K17987	gi|71000681|ref|XP_755022.1| ZZ type zinc finger domain protein [Aspergillus fumigatus Af293] &gt;gi|66852659|gb|EAL92984.1| ZZ type zinc finger domain protein [Aspergillus fumigatus Af293] &gt;gi|666436674|gb|KEY83949.1| transcription factor zinc finger ZZ type [Aspergillus fumigatus var. RP-2014]	ZZtypezincfingerdomainprotein,putativefungalspecifictranscriptionfactor
Afu5g10120	1866.75	2726.05	1007.46	0.369569	-1.43609	1.70257e-35	3.43184e-34	Chr5_A_fumigatus_Af293	2602510	2606972	+	4387	Afu5g10120	GO:0005575;GO:0031177;GO:0044550;GO:0019748;GO:0003824	-	gi|70997794|ref|XP_753630.1| NRPS-like enzyme [Aspergillus fumigatus Af293] &gt;gi|66851266|gb|EAL91592.1| NRPS-like enzyme, putative [Aspergillus fumigatus Af293]	PutativeNRPS-likeenzyme
Afu7g06650	606.513	276.375	936.652	3.38906	1.76089	2.37312e-35	4.77334e-34	Chr7_A_fumigatus_Af293	1617090	1618137	+	894	Afu7g06650	GO:0003824;GO:0033961;GO:0008150;GO:0005575	-	gi|70986713|ref|XP_748846.1| alpha/beta hydrolase [Aspergillus fumigatus Af293] &gt;gi|66846476|gb|EAL86808.1| alpha/beta hydrolase, putative [Aspergillus fumigatus Af293] &gt;gi|159123385|gb|EDP48505.1| alpha/beta hydrolase, putative [Aspergillus fumigatus A1163] &gt;gi|666436334|gb|KEY83690.1| alpha/beta hydrolase [Aspergillus fumigatus var. RP-2014]	Hasdomain(s)withpredictedcatalyticactivity
Afu4g13470	2037.21	2969.17	1105.24	0.372238	-1.4257	2.46484e-35	4.94736e-34	Chr4_A_fumigatus_Af293	3527376	3528194	+	819	Afu4g13470	GO:0005575;GO:0008150;GO:0003674	-	gi|70993274|ref|XP_751484.1| conserved hypothetical protein [Aspergillus fumigatus Af293] &gt;gi|66849118|gb|EAL89446.1| conserved hypothetical protein [Aspergillus fumigatus Af293] &gt;gi|159125582|gb|EDP50699.1| conserved hypothetical protein [Aspergillus fumigatus A1163] &gt;gi|666433501|gb|KEY81051.1| hypothetical protein BA78_2106 [Aspergillus fumigatus var. RP-2014] &gt;gi|846910375|gb|KMK5…	OrthologofA.nidulansFGSCA4:AN5642,A.nigerCBS513.88:An01g09190,A.oryzaeRIB40:AO090009000225,Aspergilluswentii:Aspwe1_0206891andAspergillussydowii:Aspsy1_0030327
Afu1g12640	872.218	1313.8	430.636	0.327779	-1.60921	2.623e-35	5.25374e-34	Chr1_A_fumigatus_Af293	3340652	3341677	+	1026	Afu1g12640	GO:0003674;GO:0070628;GO:0008150;GO:0005575	-	gi|70995758|ref|XP_752634.1| zinc metalloproteinase [Aspergillus fumigatus Af293] &gt;gi|42820669|emb|CAF31982.1| hypothetical protein, conserved [Aspergillus fumigatus] &gt;gi|66850269|gb|EAL90596.1| zinc metalloproteinase, putative [Aspergillus fumigatus Af293] &gt;gi|846916949|gb|KMK62719.1| zinc metalloproteinase [Aspergillus fumigatus Z5]	OrthologofA.nidulansFGSCA4:AN1049,A.nigerCBS513.88:An08g05390,A.oryzaeRIB40:AO090012000714,Aspergilluswentii:Aspwe1_0501033andAspergillussydowii:Aspsy1_0140149
Afu2g02680	12612.3	5826.26	19398.3	3.32946	1.73529	2.68352e-35	5.36365e-34	Chr2_A_fumigatus_Af293	686807	689680	-	2816	Afu2g02680	-	K08956	gi|70989107|ref|XP_749403.1| mitochondrial inner membrane AAA protease Yta12 [Aspergillus fumigatus Af293] &gt;gi|66847034|gb|EAL87365.1| mitochondrial inner membrane AAA protease Yta12, putative [Aspergillus fumigatus Af293]	PutativematrixAAAprotease
Afu3g08760	1544.2	815.221	2273.18	2.78842	1.47945	2.70232e-35	5.38991e-34	Chr3_A_fumigatus_Af293	2241507	2242697	-	1191	Afu3g08760	-	K15445	gi|71000046|ref|XP_754740.1| tRNA m(1)G methyltransferase domain containing protein [Aspergillus fumigatus Af293] &gt;gi|74674137|sp|Q4WXA1.1|TRM10_ASPFU RecName: Full=tRNA (guanine(9)-N1)-methyltransferase; AltName: Full=tRNA methyltransferase 10; AltName: Full=tRNA(m1G9)-methyltransferase; Short=tRNA(m1G9)MTase &gt;gi|66852377|gb|EAL92702.1| tRNA m(1)G methyltransferase domain containing protei…	Ortholog(s)havetRNA(guanine(9)-N(1))-methyltransferaseactivity,roleintRNAN1-guaninemethylationandcytoplasm,nucleoluslocalization
Afu7g06280	587.097	905.553	268.641	0.296659	-1.75312	2.97204e-35	5.91547e-34	Chr7_A_fumigatus_Af293	1534243	1536040	-	1563	Afu7g06280	GO:0006355;GO:0000981;GO:0008270;GO:0042025	-	gi|846910299|gb|KMK56226.1| C6 transcription factor (Acr-2) [Aspergillus fumigatus Z5]	Hasdomain(s)withpredictedRNApolymeraseIItranscriptionfactoractivity,sequence-specificDNAbinding,zincionbindingactivity,roleinregulationoftranscription,DNA-templatedandnucleuslocalization
Afu4g14620	2831.29	4709.71	952.867	0.20232	-2.30529	3.22204e-35	6.39967e-34	Chr4_A_fumigatus_Af293	3857732	3858668	+	804	Afu4g14620	GO:0008150;GO:0005575	-	gi|70993046|ref|XP_751371.1| RING finger protein [Aspergillus fumigatus Af293] &gt;gi|66849005|gb|EAL89333.1| RING finger protein [Aspergillus fumigatus Af293]	Hasdomain(s)withpredictedzincionbindingactivity
Afu3g08230	1855.33	1001.22	2709.44	2.70615	1.43624	3.7724e-35	7.47534e-34	Chr3_A_fumigatus_Af293	2110152	2112160	-	1845	Afu3g08230	GO:0006875;GO:0008150;GO:0016021;GO:0005739;GO:0003674;GO:0005886;GO:0043022	K17800	gi|71000148|ref|XP_754791.1| MRS7 family protein [Aspergillus fumigatus Af293] &gt;gi|66852428|gb|EAL92753.1| MRS7 family protein [Aspergillus fumigatus Af293] &gt;gi|159127800|gb|EDP52915.1| MRS7 family protein [Aspergillus fumigatus A1163]	Ortholog(s)havemitochondrion,plasmamembranelocalization
Afu8g05030	595.072	189.455	1000.69	5.28193	2.40107	3.77931e-35	7.47534e-34	Chr8_A_fumigatus_Af293	1173733	1174416	-	627	Afu8g05030	GO:0003674;GO:0008150;GO:0005575;GO:0016021	-	gi|70983562|ref|XP_747308.1| conserved hypothetical protein [Aspergillus fumigatus Af293] &gt;gi|66844934|gb|EAL85270.1| conserved hypothetical protein [Aspergillus fumigatus Af293] &gt;gi|159123686|gb|EDP48805.1| conserved hypothetical protein [Aspergillus fumigatus A1163]	OrthologofA.nidulansFGSCA4:AN10816,A.oryzaeRIB40:AO090003001446,AO090009000107,Aspergillusversicolor:Aspve1_0130291andAspergillusclavatusNRRL1:ACLA_058430
Afu8g00470	595.943	271.028	920.858	3.39765	1.76454	3.85915e-35	7.61741e-34	Chr8_A_fumigatus_Af293	102474	103368	-	828	Afu8g00470	-	K22575	gi|70983261|ref|XP_747158.1| conserved hypothetical protein [Aspergillus fumigatus Af293] &gt;gi|66844783|gb|EAL85120.1| conserved hypothetical protein [Aspergillus fumigatus Af293] &gt;gi|159124043|gb|EDP49162.1| conserved hypothetical protein [Aspergillus fumigatus A1163] &gt;gi|846911113|gb|KMK57012.1| hypothetical protein Y699_05927 [Aspergillus fumigatus Z5]	AntibioticBiosynthesisMonoxygenasesuperfamilymonooxygenasefmaE
Afu2g11400	189.965	52.6157	327.315	6.22086	2.63711	4.01174e-35	7.90221e-34	Chr2_A_fumigatus_Af293	2933528	2934647	-	894	Afu2g11400	GO:0005575;GO:0008150;GO:0008168;GO:0006744;GO:0003674	-	gi|71001582|ref|XP_755472.1| conserved hypothetical protein [Aspergillus fumigatus Af293] &gt;gi|66853110|gb|EAL93434.1| conserved hypothetical protein [Aspergillus fumigatus Af293]	proteinofunknownfunction
Afu2g01190	948.917	1421.34	476.498	0.335247	-1.5767	4.73045e-35	9.29867e-34	Chr2_A_fumigatus_Af293	278074	280148	-	1867	Afu2g01190	GO:0006355;GO:0003700;GO:0003677;GO:0042025;GO:0005634;GO:0005507	-	gi|146322730|ref|XP_749255.2| Cu-dependent DNA-binding protein [Aspergillus fumigatus Af293] &gt;gi|129556774|gb|EAL87217.2| Cu-dependent DNA-binding protein, putative [Aspergillus fumigatus Af293]	Hasdomain(s)withpredictedDNAbinding,copperionbinding,transcriptionfactoractivity,sequence-specificDNAbindingactivity,roleinregulationoftranscription,DNA-templatedandnucleuslocalization
Afu5g03080	4788.11	6848.26	2727.96	0.398343	-1.32792	5.46945e-35	1.07291e-33	Chr5_A_fumigatus_Af293	832895	835028	-	1743	Afu5g03080	-	K16948	gi|70985058|ref|XP_748035.1| septin [Aspergillus fumigatus Af293] &gt;gi|66845663|gb|EAL85997.1| septin [Aspergillus fumigatus Af293] &gt;gi|159126041|gb|EDP51157.1| septin [Aspergillus fumigatus A1163] &gt;gi|666428042|gb|KEY75698.1| septin [Aspergillus fumigatus var. RP-2014] &gt;gi|846913242|gb|KMK59070.1| septin [Aspergillus fumigatus Z5] &gt;gi|952548461|dbj|GAQ08904.1| septin homolog spn4 […	Putativeseptin
Afu3g04210	12167.5	17262.9	7072.2	0.409677	-1.28744	5.69022e-35	1.11393e-33	Chr3_A_fumigatus_Af293	1182737	1190107	-	7231	Afu3g04210	GO:0005829;GO:0102131;GO:0004321;GO:0004316;GO:0042759;GO:0009514;GO:0005835;GO:0009268;GO:1900535;GO:0004315;GO:0004312;GO:0008897;GO:0003824;GO:0009405;GO:0000287;GO:0006633;GO:0102132	K00667	gi|70986490|ref|XP_748738.1| fatty acid synthase alpha subunit FasA [Aspergillus fumigatus Af293] &gt;gi|66846367|gb|EAL86700.1| fatty acid synthase alpha subunit FasA [Aspergillus fumigatus Af293] &gt;gi|666432937|gb|KEY80503.1| fatty acid synthase alpha subunit FasA [Aspergillus fumigatus var. RP-2014]	Fattyacidsynthasealphasubunit
Afu7g05730	6732.9	9611.68	3854.12	0.400982	-1.31839	6.10475e-35	1.19262e-33	Chr7_A_fumigatus_Af293	1401113	1401726	+	468	Afu7g05730	GO:0005575;GO:0008150;GO:1990593;GO:0031307;GO:0003674;GO:0006626	-	gi|146324852|ref|XP_748937.2| conserved hypothetical protein [Aspergillus fumigatus Af293] &gt;gi|129556627|gb|EAL86899.2| conserved hypothetical protein [Aspergillus fumigatus Af293] &gt;gi|159123293|gb|EDP48413.1| conserved hypothetical protein [Aspergillus fumigatus A1163]	OrthologofNeosartoryafischeriNRRL181:NFIA_026960,Aspergilluswentii:Aspwe1_0101000,Aspergillusversicolor:Aspve1_0046472andAspergillusnigerATCC1015:200329-mRNA
Afu6g02190	1890.4	2752.27	1028.54	0.373705	-1.42003	8.6504e-35	1.68647e-33	Chr6_A_fumigatus_Af293	382183	383303	+	1017	Afu6g02190	GO:0008150;GO:0005634;GO:0005575;GO:0046872;GO:0003674	-	gi|70984703|ref|XP_747858.1| transcriptional activator (PtaC) [Aspergillus fumigatus Af293] &gt;gi|66845485|gb|EAL85820.1| transcriptional activator (PtaC), putative [Aspergillus fumigatus Af293] &gt;gi|666432578|gb|KEY80154.1| transcription activator PtaC [Aspergillus fumigatus var. RP-2014]	OrthologofA.nidulansFGSCA4:AN8685,A.nigerCBS513.88:An12g08650,A.oryzaeRIB40:AO090120000104,Aspergilluswentii:Aspwe1_0024128andAspergillussydowii:Aspsy1_0157151
Afu1g15910	170.633	43.2997	297.967	6.88149	2.78272	9.82491e-35	1.91154e-33	Chr1_A_fumigatus_Af293	4311875	4315179	+	3138	Afu1g15910	GO:0008270;GO:0003677;GO:0000981;GO:0001228;GO:0005634;GO:0042025;GO:0006355;GO:0006357;GO:0070787	-	gi|70996404|ref|XP_752957.1| C6 transcription factor RosA-like [Aspergillus fumigatus Af293] &gt;gi|66850592|gb|EAL90919.1| C6 transcription factor RosA-like, putative [Aspergillus fumigatus Af293] &gt;gi|159131711|gb|EDP56824.1| C6 transcription factor RosA-like, putative [Aspergillus fumigatus A1163]	Ortholog(s)haveroleinconidiophoredevelopment
Afu3g13130	90.886	174.169	7.6031	0.0436536	-4.51776	1.07696e-34	2.09105e-33	Chr3_A_fumigatus_Af293	3486744	3487482	-	666	Afu3g13130	GO:0005575;GO:0008150;GO:0003674	-	gi|70999175|ref|XP_754309.1| HHE domain protein [Aspergillus fumigatus Af293] &gt;gi|66851946|gb|EAL92271.1| HHE domain protein [Aspergillus fumigatus Af293] &gt;gi|159127326|gb|EDP52441.1| HHE domain protein [Aspergillus fumigatus A1163] &gt;gi|666435914|gb|KEY83323.1| hypothetical protein HHE [Aspergillus fumigatus var. RP-2014] &gt;gi|846914229|gb|KMK60047.1| HHE domain-containing protein [Asp…	OrthologofA.nidulansFGSCA4:AN8638/cetJ,A.fumigatusAf293:Afu2g14320,Afu4g00730,Afu8g01530,A.nigerCBS513.88:An12g10710,An01g01230andA.oryzaeRIB40:AO090113000154
Afu4g13450	377.838	117.929	637.747	5.40788	2.43506	1.17774e-34	2.28208e-33	Chr4_A_fumigatus_Af293	3521127	3522703	+	1577	Afu4g13450	GO:0006396;GO:0008168;GO:0008989;GO:0005739;GO:0008173;GO:0000154;GO:0003723	K15507	gi|70993278|ref|XP_751486.1| RNA methyltransferase, TrmH family family [Aspergillus fumigatus Af293] &gt;gi|66849120|gb|EAL89448.1| RNA methyltransferase, TrmH family family [Aspergillus fumigatus Af293] &gt;gi|159125580|gb|EDP50697.1| RNA methyltransferase, TrmH family family [Aspergillus fumigatus A1163]	Ortholog(s)haverRNA(guanine-N1-)-methyltransferaseactivity,roleinrRNAmodificationandendoplasmicreticulum,mitochondrionlocalization
Afu7g02030	630.153	292.955	967.351	3.30204	1.72336	1.59237e-34	3.07923e-33	Chr7_A_fumigatus_Af293	543202	543929	-	618	Afu7g02030	GO:0033617;GO:0005739;GO:0008150;GO:0005575;GO:0003674	K18188	gi|70982404|ref|XP_746730.1| cytochrome c oxidase assembly protein (Pet117) [Aspergillus fumigatus Af293] &gt;gi|66844354|gb|EAL84692.1| cytochrome c oxidase assembly protein (Pet117), putative [Aspergillus fumigatus Af293] &gt;gi|846909980|gb|KMK55912.1| cytochrome c oxidase assembly protein (Pet117) [Aspergillus fumigatus Z5] &gt;gi|952552409|dbj|GAQ05570.1| protein PET117, mitochondrial [Asper…	OrthologofA.nidulansFGSCA4:AN11175,A.nigerCBS513.88:An12g00650,NeosartoryafischeriNRRL181:NFIA_114750,Aspergilluswentii:Aspwe1_0112582andAspergillusclavatusNRRL1:ACLA_065500
Afu4g02810	2478.29	1371.42	3585.16	2.61419	1.38637	1.73041e-34	3.33937e-33	Chr4_A_fumigatus_Af293	789621	791042	-	1422	Afu4g02810	GO:0005575;GO:0008460;GO:0003824	-	gi|70981877|ref|XP_746467.1| oxidoreductase [Aspergillus fumigatus Af293] &gt;gi|66844090|gb|EAL84429.1| oxidoreductase, putative [Aspergillus fumigatus Af293]	Hasdomain(s)withpredictedcatalyticactivity,coenzymebindingactivityandroleincellularmetabolicprocess
Afu3g03640	1695.8	2850.68	540.931	0.189755	-2.39779	2.15134e-34	4.14329e-33	Chr3_A_fumigatus_Af293	981572	983958	-	2165	Afu3g03640	-	-	gi|846915043|gb|KMK60861.1| MFS siderochrome iron transporter MirB [Aspergillus fumigatus Z5]	Putativesiderophoreirontransporter
Afu3g10800	4215.02	2397.75	6032.29	2.51581	1.33102	2.21118e-34	4.24994e-33	Chr3_A_fumigatus_Af293	2806792	2811550	+	4519	Afu3g10800	GO:0048312;GO:0005515;GO:0003674;GO:0008150;GO:0005575	K03255	gi|846914452|gb|KMK60270.1| eukaryotic translation initiation factor 3 subunit CLU1/TIF31, putative [Aspergillus fumigatus Z5]	OrthologofA.nidulansFGSCA4:AN4908,A.nigerCBS513.88:An02g06530,A.oryzaeRIB40:AO090003000629,Aspergilluswentii:Aspwe1_0036953andAspergillussydowii:Aspsy1_0043015
Afu4g04000	1452.71	2363.96	541.458	0.229046	-2.12629	2.76062e-34	5.29528e-33	Chr4_A_fumigatus_Af293	1126245	1129165	+	2921	Afu4g04000	GO:0003674;GO:0008150;GO:0005575	-	gi|70982117|ref|XP_746587.1| LysM domain protein [Aspergillus fumigatus Af293] &gt;gi|66844210|gb|EAL84549.1| LysM domain protein, putative [Aspergillus fumigatus Af293] &gt;gi|159122178|gb|EDP47300.1| LysM domain protein, putative [Aspergillus fumigatus A1163]	OrthologofA.nidulansFGSCA4:AN12072,A.nigerCBS513.88:An14g00870,Aspergilluswentii:Aspwe1_0115406,Aspergillussydowii:Aspsy1_0158217andAspergillusterreusNIH2624:ATET_02239
Afu6g01820	637.684	973.455	301.914	0.310147	-1.68898	3.05246e-34	5.84328e-33	Chr6_A_fumigatus_Af293	251902	253560	+	1533	Afu6g01820	GO:0016021;GO:0031224;GO:0022857;GO:0055085;GO:0003674	-	gi|70984777|ref|XP_747895.1| MFS transporter [Aspergillus fumigatus Af293] &gt;gi|66845522|gb|EAL85857.1| MFS transporter, putative [Aspergillus fumigatus Af293]	Hasdomain(s)withpredictedroleintransmembranetransportandintegralcomponentofmembranelocalization
Afu2g00660	1993.1	2887.75	1098.46	0.380386	-1.39446	3.31058e-34	6.32468e-33	Chr2_A_fumigatus_Af293	144249	148591	-	4032	Afu2g00660	-	K11231	gi|146322714|ref|XP_001481640.1| sensor histidine kinase/response regulator TcsB/Sln1 [Aspergillus fumigatus Af293] &gt;gi|129556766|gb|EBA27302.1| sensor histidine kinase/response regulator TcsB/Sln1, putative [Aspergillus fumigatus Af293]	Putativesensorhistidinekinase/responseregulatorwithhomologytoS.cerevisiaeSln1p
Afu5g14240	450.446	86.3417	814.551	9.43404	3.23788	3.84025e-34	7.32186e-33	Chr5_A_fumigatus_Af293	3712963	3713643	+	681	Afu5g14240	GO:0003674;GO:0008150;GO:0005575	-	gi|70996957|ref|XP_753233.1| ThiJ/PfpI family protein [Aspergillus fumigatus Af293] &gt;gi|66850869|gb|EAL91195.1| ThiJ/PfpI family protein [Aspergillus fumigatus Af293] &gt;gi|846917130|gb|KMK62900.1| ThiJ/PfpI family protein [Aspergillus fumigatus Z5]	OrthologofA.nidulansFGSCA4:AN6760,AN8527,A.fumigatusAf293:Afu4g01400,Afu5g02670,A.nigerCBS513.88:An07g09050,An08g09630andAspergilluswentii:Aspwe1_0069899,Aspwe1_0185315,Aspwe1_0186212
Afu8g06470	306.066	113.966	498.166	4.37116	2.12802	3.8643e-34	7.353e-33	Chr8_A_fumigatus_Af293	1559926	1562469	+	2544	Afu8g06470	GO:0055114;GO:0005739;GO:0016491;GO:0005515;GO:0005737	K00309	gi|70983844|ref|XP_747448.1| N,N-dimethylglycine oxidase [Aspergillus fumigatus Af293] &gt;gi|66845074|gb|EAL85410.1| N,N-dimethylglycine oxidase, putative [Aspergillus fumigatus Af293] &gt;gi|159123573|gb|EDP48692.1| N,N-dimethylglycine oxidase, putative [Aspergillus fumigatus A1163]	Hasdomain(s)withpredictedaminomethyltransferaseactivity,oxidoreductaseactivity,roleinglycinecatabolicprocess,oxidation-reductionprocessandcytoplasmlocalization
Afu1g09150	2481.88	1382	3581.76	2.59171	1.37391	3.91777e-34	7.43985e-33	Chr1_A_fumigatus_Af293	2378588	2381078	-	2148	Afu1g09150	GO:0004252;GO:0005743;GO:0016021;GO:0005739;GO:0008150;GO:0010821	K09650	gi|70995032|ref|XP_752282.1| rhomboid family protein [Aspergillus fumigatus Af293] &gt;gi|66849917|gb|EAL90244.1| rhomboid family protein, putative [Aspergillus fumigatus Af293] &gt;gi|159131038|gb|EDP56151.1| rhomboid family protein, putative [Aspergillus fumigatus A1163]	Hasdomain(s)withpredictedserine-typeendopeptidaseactivityandintegralcomponentofmembranelocalization
Afu1g17400	973.425	1605.3	341.545	0.21276	-2.2327	4.19313e-34	7.9469e-33	Chr1_A_fumigatus_Af293	4757492	4760000	+	2277	Afu1g17400	GO:0006508;GO:0005575;GO:0008236	-	gi|666434651|gb|KEY82150.1| hypothetical protein BA78_5708 [Aspergillus fumigatus var. RP-2014]	Hasdomain(s)withpredictedserine-typepeptidaseactivityandroleinproteolysis
Afu2g15930	418.926	739.313	98.539	0.133285	-2.90742	5.13283e-34	9.7085e-33	Chr2_A_fumigatus_Af293	4213520	4214880	-	1062	Afu2g15930	GO:0055114;GO:0005575;GO:0034079;GO:0008270;GO:0000721;GO:0016491	-	gi|146323052|ref|XP_755928.2| alcohol dehydrogenase, zinc-containing [Aspergillus fumigatus Af293] &gt;gi|129558592|gb|EAL93890.2| alcohol dehydrogenase, zinc-containing [Aspergillus fumigatus Af293]	Ortholog(s)havecytoplasm,nucleuslocalization
Afu8g06460	506.729	224.542	788.916	3.51345	1.81289	6.26919e-34	1.18343e-32	Chr8_A_fumigatus_Af293	1556580	1559243	+	2286	Afu8g06460	GO:0006355;GO:0005634;GO:0042025;GO:0006351;GO:0008270;GO:0000981;GO:0003677	-	gi|70983842|ref|XP_747447.1| C6 transcription factor [Aspergillus fumigatus Af293] &gt;gi|66845073|gb|EAL85409.1| C6 transcription factor, putative [Aspergillus fumigatus Af293]	Hasdomain(s)withpredictedDNAbinding,RNApolymeraseIItranscriptionfactoractivity,sequence-specificDNAbinding,zincionbindingactivityandroleinregulationoftranscription,DNA-templated,transcription,DNA-templated
Afu4g08810	1496.03	2187.81	804.247	0.367603	-1.44378	7.0108e-34	1.32081e-32	Chr4_A_fumigatus_Af293	2290306	2290890	-	396	Afu4g08810	GO:0003674;GO:0062040;GO:0008150	-	gi|70994192|ref|XP_751943.1| DUF757 domain protein [Aspergillus fumigatus Af293] &gt;gi|66849577|gb|EAL89905.1| DUF757 domain protein [Aspergillus fumigatus Af293] &gt;gi|159125142|gb|EDP50259.1| DUF757 domain protein [Aspergillus fumigatus A1163] &gt;gi|666433205|gb|KEY80764.1| hypothetical protein BA78_8338 [Aspergillus fumigatus var. RP-2014]	Ortholog(s)havecytosol,nucleus,ribosomelocalization
Afu6g14210	2688.95	3865.63	1512.26	0.391208	-1.35399	8.53961e-34	1.60565e-32	Chr6_A_fumigatus_Af293	3615780	3617134	+	1061	Afu6g14210	-	K10573	gi|70992893|ref|XP_751295.1| ubiquitin conjugating enzyme (UbcB) [Aspergillus fumigatus Af293] &gt;gi|115492779|ref|XP_001211017.1| ubiquitin-conjugating enzyme E2 2 [Aspergillus terreus NIH2624] &gt;gi|119473279|ref|XP_001258550.1| ubiquitin conjugating enzyme (UbcB), putative [Aspergillus fischeri NRRL 181] &gt;gi|145236583|ref|XP_001390939.1| ubiquitin-conjugating enzyme E2 2 [Aspergillus nige…	Ortholog(s)havesingle-strandedDNAbinding,single-strandedDNA-dependentATPaseactivity,ubiquitinconjugatingenzymeactivity
Afu1g04540	8910.3	5203.95	12616.6	2.42444	1.27765	9.33896e-34	1.75248e-32	Chr1_A_fumigatus_Af293	1284032	1285205	+	972	Afu1g04540	-	K00326	gi|70990706|ref|XP_750202.1| NADH-cytochrome b5 reductase [Aspergillus fumigatus Af293] &gt;gi|74669820|sp|Q4WJW8.1|MCR1_ASPFU RecName: Full=NADH-cytochrome b5 reductase 2; AltName: Full=Mitochondrial cytochrome b reductase &gt;gi|66847834|gb|EAL88164.1| NADH-cytochrome b5 reductase, putative [Aspergillus fumigatus Af293] &gt;gi|159130679|gb|EDP55792.1| NADH-cytochrome b5 reductase, putative [Asp…	NADH-cytochromeb5reductaseinvolvedinoxidativephosphorylation
Afu2g10400	804.557	398.802	1210.31	3.03487	1.60163	1.26728e-33	2.3734e-32	Chr2_A_fumigatus_Af293	2658875	2661224	-	1836	Afu2g10400	GO:0006355;GO:0003677;GO:0000981;GO:0008270;GO:0006351;GO:0042025;GO:0005634	-	gi|71001384|ref|XP_755373.1| C6 transcription factor [Aspergillus fumigatus Af293] &gt;gi|66853011|gb|EAL93335.1| C6 transcription factor, putative [Aspergillus fumigatus Af293] &gt;gi|159129448|gb|EDP54562.1| C6 transcription factor, putative [Aspergillus fumigatus A1163]	Hasdomain(s)withpredictedDNAbinding,RNApolymeraseIItranscriptionfactoractivity,sequence-specificDNAbinding,zincionbindingactivityandroleinregulationoftranscription,DNA-templated,transcription,DNA-templated
Afu1g00150	146.655	256.803	36.5065	0.142157	-2.81444	1.55658e-33	2.90948e-32	Chr1_A_fumigatus_Af293	25442	27017	+	1488	Afu1g00150	GO:0061630;GO:0000209;GO:0005737;GO:0006511;GO:0000151;GO:0016567;GO:0004842;GO:0005575;GO:0046872;GO:0008150;GO:0031624;GO:0032436	-	gi|70989836|ref|XP_749767.1| IBR finger domain protein [Aspergillus fumigatus Af293] &gt;gi|66847399|gb|EAL87729.1| IBR finger domain protein [Aspergillus fumigatus Af293]	RINGfingerprotein
Afu4g00710	185.471	52.6702	318.271	6.04271	2.5952	1.61984e-33	3.02179e-32	Chr4_A_fumigatus_Af293	193241	195051	+	1560	Afu4g00710	GO:0042025;GO:0006355;GO:0000981;GO:0008270	-	gi|846912442|gb|KMK58310.1| Transcriptional regulatory protein moc3 [Aspergillus fumigatus Z5]	Hasdomain(s)withpredictedRNApolymeraseIItranscriptionfactoractivity,sequence-specificDNAbinding,zincionbindingactivity,roleinregulationoftranscription,DNA-templatedandnucleuslocalization
Afu7g08520	8658.72	12230.7	5086.76	0.415901	-1.26569	1.80793e-33	3.36608e-32	Chr7_A_fumigatus_Af293	1975142	1977837	-	2359	Afu7g08520	GO:0003674;GO:0008150;GO:0005575	-	gi|70986544|ref|XP_748763.1| hypothetical protein AFUA_7G08520 [Aspergillus fumigatus Af293] &gt;gi|66846393|gb|EAL86725.1| hypothetical protein AFUA_7G08520 [Aspergillus fumigatus Af293]	OrthologofAspergillusfumigatusA1163:AFUB_097650,AFUB_098020
Afu5g04350	279.648	100.936	458.361	4.54109	2.18304	1.91302e-33	3.55477e-32	Chr5_A_fumigatus_Af293	1171854	1175631	-	3344	Afu5g04350	GO:0003674;GO:0006508;GO:0005575;GO:0008236;GO:0008150	-	gi|846913365|gb|KMK59193.1| Pumilio-family RNA binding repeat domain-containing protein [Aspergillus fumigatus Z5]	OrthologofA.nidulansFGSCA4:AN4286,Aspergilluswentii:Aspwe1_0053143,Aspergillusversicolor:Aspve1_0143234,AspergillusclavatusNRRL1:ACLA_000780andAspergillussydowii:Aspsy1_0161569
Afu2g01180	319.322	121.401	517.242	4.2606	2.09106	2.17612e-33	4.03579e-32	Chr2_A_fumigatus_Af293	274856	277899	+	2969	Afu2g01180	GO:0016614;GO:0050660;GO:0055114;GO:0005575	K19069	gi|70988801|ref|XP_749254.1| cellobiose dehydrogenase [Aspergillus fumigatus Af293] &gt;gi|66846885|gb|EAL87216.1| cellobiose dehydrogenase, putative [Aspergillus fumigatus Af293] &gt;gi|159128668|gb|EDP53782.1| cellobiose dehydrogenase, putative [Aspergillus fumigatus A1163]	Hasdomain(s)withpredictedflavinadeninedinucleotidebinding,oxidoreductaseactivity,actingonCH-OHgroupofdonorsactivityandroleinoxidation-reductionprocess
Afu2g16820	2790.48	3997.29	1583.68	0.396188	-1.33574	2.20373e-33	4.07905e-32	Chr2_A_fumigatus_Af293	4490500	4493223	-	2278	Afu2g16820	GO:0005634;GO:0003677	-	gi|71002676|ref|XP_756019.1| curved DNA-binding protein (42 kDa protein) [Aspergillus fumigatus Af293] &gt;gi|66853657|gb|EAL93981.1| curved DNA-binding protein (42 kDa protein) [Aspergillus fumigatus Af293] &gt;gi|159130072|gb|EDP55186.1| curved DNA-binding protein (42 kDa protein) [Aspergillus fumigatus A1163] &gt;gi|666428951|gb|KEY76599.1| curved DNA binding protein 42 kDa protein [Aspergillu…	PutativecurvedDNA-bindingprotein
Afu4g14230	3741.33	5332.08	2150.58	0.403329	-1.30997	3.02196e-33	5.5827e-32	Chr4_A_fumigatus_Af293	3718238	3720060	-	1446	Afu4g14230	GO:0022857;GO:0042910;GO:0005887;GO:0006855;GO:0003674;GO:0055085	-	gi|70993122|ref|XP_751409.1| MFS transporter [Aspergillus fumigatus Af293] &gt;gi|66849043|gb|EAL89371.1| MFS transporter, putative [Aspergillus fumigatus Af293]	Hasdomain(s)withpredictedroleintransmembranetransportandintegralcomponentofmembranelocalization
Afu6g03690	2482.37	3849.17	1115.56	0.289819	-1.78678	3.15939e-33	5.82528e-32	Chr6_A_fumigatus_Af293	810027	813362	-	3183	Afu6g03690	-	K01536	gi|70984390|ref|XP_747708.1| sodium P-type ATPase [Aspergillus fumigatus Af293] &gt;gi|66845335|gb|EAL85670.1| sodium P-type ATPase, putative [Aspergillus fumigatus Af293] &gt;gi|159122494|gb|EDP47615.1| sodium P-type ATPase, putative [Aspergillus fumigatus A1163]	PutativeP-typeATPasesodiumpump
Afu3g13100	1389.2	744.098	2034.29	2.73391	1.45096	3.20241e-33	5.89317e-32	Chr3_A_fumigatus_Af293	3476127	3479292	+	3113	Afu3g13100	GO:0005575;GO:0008150;GO:0003674	-	gi|70999181|ref|XP_754312.1| conserved hypothetical protein [Aspergillus fumigatus Af293] &gt;gi|66851949|gb|EAL92274.1| conserved hypothetical protein [Aspergillus fumigatus Af293]	OrthologofA.nidulansFGSCA4:AN3142,A.nigerCBS513.88:An02g09000,A.oryzaeRIB40:AO090012000819,Aspergilluswentii:Aspwe1_0050035andAspergillussydowii:Aspsy1_0056138
Afu5g03010	1862.41	2694.8	1030.03	0.38223	-1.38749	3.37336e-33	6.19579e-32	Chr5_A_fumigatus_Af293	803554	806502	+	2727	Afu5g03010	GO:0008150;GO:0003674	-	gi|70985072|ref|XP_748042.1| conserved hypothetical protein [Aspergillus fumigatus Af293] &gt;gi|66845670|gb|EAL86004.1| conserved hypothetical protein [Aspergillus fumigatus Af293] &gt;gi|846913235|gb|KMK59063.1| hypothetical protein Y699_00264 [Aspergillus fumigatus Z5]	proteinofunknownfunction
Afu8g02110	144.091	12.3853	275.797	22.268	4.4769	3.44078e-33	6.30743e-32	Chr8_A_fumigatus_Af293	544394	545496	-	944	Afu8g02110	GO:0008150;GO:0005575;GO:0003674	-	gi|70982935|ref|XP_746995.1| hypothetical protein AFUA_8G02110 [Aspergillus fumigatus Af293] &gt;gi|66844620|gb|EAL84957.1| hypothetical protein AFUA_8G02110 [Aspergillus fumigatus Af293] &gt;gi|159123880|gb|EDP48999.1| hypothetical protein AFUB_084500 [Aspergillus fumigatus A1163]	OrthologofAspergillusfumigatusA1163:AFUB_084500
Afu5g12080	3673.49	5234.74	2112.25	0.403506	-1.30934	3.6879e-33	6.74743e-32	Chr5_A_fumigatus_Af293	3129114	3132559	+	2791	Afu5g12080	GO:0006355;GO:0008270;GO:0006351;GO:0003677;GO:0000981;GO:0005634;GO:0042025	-	gi|846914004|gb|KMK59832.1| hypothetical protein Y699_01033 [Aspergillus fumigatus Z5]	Hasdomain(s)withpredictedDNAbinding,RNApolymeraseIItranscriptionfactoractivity,sequence-specificDNAbinding,zincionbindingactivityandroleinregulationoftranscription,DNA-templated,transcription,DNA-templated
Afu4g11900	1350.35	722.214	1978.48	2.73946	1.45389	4.00837e-33	7.3197e-32	Chr4_A_fumigatus_Af293	3139819	3142127	+	2254	Afu4g11900	GO:0008320;GO:0031966;GO:0045039;GO:0042721	K17792	gi|846908937|gb|KMK54902.1| TIM complex component Tim54 [Aspergillus fumigatus Z5]	Ortholog(s)haveproteinchannelactivity,roleinproteinimportintomitochondrialinnermembraneandmitochondrialinnermembraneproteininsertioncomplexlocalization
Afu1g06940	6731.75	9519.49	3944	0.414308	-1.27122	4.07999e-33	7.43621e-32	Chr1_A_fumigatus_Af293	1981801	1983587	-	1603	Afu1g06940	GO:0009423;GO:0009073;GO:0005737;GO:0004107;GO:0042602;GO:0010181;GO:0016491;GO:0005829	K01736	gi|70991188|ref|XP_750443.1| chorismate synthase [Aspergillus fumigatus Af293] &gt;gi|66848075|gb|EAL88405.1| chorismate synthase [Aspergillus fumigatus Af293] &gt;gi|159130917|gb|EDP56030.1| chorismate synthase [Aspergillus fumigatus A1163] &gt;gi|666434182|gb|KEY81705.1| chorismate synthase [Aspergillus fumigatus var. RP-2014] &gt;gi|846911181|gb|KMK57071.1| chorismate synthase [Aspergillus fum…	Ortholog(s)haveFMNbinding,chorismatesynthaseactivity,riboflavinreductase(NADPH)activity,roleinaromaticaminoacidfamilybiosyntheticprocessandcytosol,nucleuslocalization
Afu6g04800	2881.43	1631.85	4131.01	2.53148	1.33998	4.1341e-33	7.52043e-32	Chr6_A_fumigatus_Af293	1124178	1125396	-	846	Afu6g04800	GO:0014074;GO:0005575;GO:0009691;GO:0003674;GO:0005829;GO:0016799	-	gi|70984158|ref|XP_747598.1| lysine decarboxylase-like protein [Aspergillus fumigatus Af293] &gt;gi|66845225|gb|EAL85560.1| lysine decarboxylase-like protein [Aspergillus fumigatus Af293] &gt;gi|159122384|gb|EDP47505.1| lysine decarboxylase-like protein [Aspergillus fumigatus A1163]	Ortholog(s)haveroleincellularresponsetodrug,responsetopurine-containingcompoundandcytoplasm,nucleuslocalization
Afu3g13270	1057.66	549.704	1565.63	2.84813	1.51001	4.40985e-33	8.00675e-32	Chr3_A_fumigatus_Af293	3521810	3523378	-	1499	Afu3g13270	GO:0030176;GO:0004605;GO:0006654;GO:0004143	K16368	gi|70999147|ref|XP_754295.1| phosphatidate cytidylyltransferase [Aspergillus fumigatus Af293] &gt;gi|66851932|gb|EAL92257.1| phosphatidate cytidylyltransferase, putative [Aspergillus fumigatus Af293]	Ortholog(s)havediacylglycerolkinaseactivity,roleinphosphatidicacidbiosyntheticprocessandintegralcomponentofendoplasmicreticulummembranelocalization
Afu4g02840	4281.37	8257.75	305.002	0.0369352	-4.75886	4.4555e-33	8.07421e-32	Chr4_A_fumigatus_Af293	797127	798153	-	924	Afu4g02840	GO:0003674;GO:0008150;GO:0005575	-	gi|846912324|gb|KMK58192.1| NmrA-like family protein [Aspergillus fumigatus Z5]	OrthologofA.nidulansFGSCA4:AN1841,A.nigerCBS513.88:An15g05470,An12g05260,A.oryzaeRIB40:AO090012000694,AO090001000164andAspergilluswentii:Aspwe1_0160204
Afu3g00870	1501.44	812.597	2190.27	2.6954	1.4305	4.54144e-33	8.2143e-32	Chr3_A_fumigatus_Af293	198637	199110	-	474	Afu3g00870	GO:0005575;GO:0005793;GO:0008150;GO:0004343;GO:0008080;GO:0048029;GO:0006048;GO:0005794;GO:0005783	-	gi|146323139|ref|XP_001481585.1| GNAT family N-acetyltransferase [Aspergillus fumigatus Af293] &gt;gi|129556484|gb|EBA27271.1| GNAT family N-acetyltransferase, putative [Aspergillus fumigatus Af293] &gt;gi|159128455|gb|EDP53570.1| GNAT family acetyltransferase, putative [Aspergillus fumigatus A1163] &gt;gi|666435653|gb|KEY83086.1| acetyltransferase GNAT [Aspergillus fumigatus var. RP-2014] &gt;gi…	Hasdomain(s)withpredictedN-acetyltransferaseactivity
Afu4g00970	690.404	334.463	1046.34	3.12843	1.64544	4.65431e-33	8.4025e-32	Chr4_A_fumigatus_Af293	261911	263555	-	1353	Afu4g00970	-	K18550	gi|70981662|ref|XP_746360.1| IMP-specific 5&apos;-nucleotidase (Isn1) [Aspergillus fumigatus Af293] &gt;gi|74666131|sp|Q4W9B9.1|ISN1_ASPFU RecName: Full=IMP-specific 5&apos;-nucleotidase 1 &gt;gi|66843982|gb|EAL84322.1| IMP-specific 5&apos;-nucleotidase (Isn1), putative [Aspergillus fumigatus Af293]	Ortholog(s)haveIMP5'-nucleotidaseactivity,roleininosinesalvage,nicotinamideribosidebiosyntheticprocess,nicotinicacidribosidebiosyntheticprocessandcytosol,nucleuslocalization
Afu5g00830	87.0309	170.943	3.11869	0.018244	-5.77643	4.92039e-33	8.86602e-32	Chr5_A_fumigatus_Af293	228632	230413	-	1734	Afu5g00830	GO:0008150;GO:0005575;GO:0016021;GO:0003674	-	gi|70985502|ref|XP_748257.1| conserved hypothetical protein [Aspergillus fumigatus Af293] &gt;gi|66845885|gb|EAL86219.1| conserved hypothetical protein [Aspergillus fumigatus Af293]	OrthologofA.nidulansFGSCA4:AN10390,AN3286,A.fumigatusAf293:Afu4g01280,A.nigerCBS513.88:An12g00980,An11g04090,An06g00150andA.oryzaeRIB40:AO090138000050,AO090010000179
Afu2g12850	3193.32	456.427	5930.2	12.9927	3.69963	5.64723e-33	1.01565e-31	Chr2_A_fumigatus_Af293	3294729	3296935	-	2060	Afu2g12850	-	K22832	gi|7208318|gb|AAF40140.1|AF208040_1 beta (1-3) glucanosyltransferase Gel3p [Aspergillus fumigatus]	PutativeGPIanchoredbeta(1-3)glucanosyltransferase,belongstothe7-memberGELfamily
Afu4g10100	6616.37	9657.44	3575.3	0.370213	-1.43357	5.69341e-33	1.02202e-31	Chr4_A_fumigatus_Af293	2614847	2618627	+	3658	Afu4g10100	GO:0016491;GO:0055114;GO:0005575	-	gi|846908777|gb|KMK54742.1| FAD binding domain-containing protein [Aspergillus fumigatus Z5]	Ortholog(s)havecytosollocalization
Afu3g12710	1688.63	925.045	2452.21	2.65091	1.40649	6.03122e-33	1.08062e-31	Chr3_A_fumigatus_Af293	3374786	3376852	+	2067	Afu3g12710	GO:0008150;GO:0005575;GO:0003674	-	gi|70999261|ref|XP_754350.1| conserved hypothetical protein [Aspergillus fumigatus Af293] &gt;gi|66851987|gb|EAL92312.1| conserved hypothetical protein [Aspergillus fumigatus Af293] &gt;gi|159127365|gb|EDP52480.1| conserved hypothetical protein [Aspergillus fumigatus A1163] &gt;gi|846914268|gb|KMK60086.1| hypothetical protein Y699_01287 [Aspergillus fumigatus Z5]	OrthologofA.nidulansFGSCA4:AN3114,A.nigerCBS513.88:An02g08680,A.oryzaeRIB40:AO090012000852,Aspergilluswentii:Aspwe1_0105294andAspergillussydowii:Aspsy1_0056161
Afu1g13550	1264.65	2201.79	327.512	0.148748	-2.74906	6.69707e-33	1.19767e-31	Chr1_A_fumigatus_Af293	3603404	3604908	+	1391	Afu1g13550	GO:0008150;GO:0005622;GO:0003674;GO:0009277	-	gi|846916858|gb|KMK62628.1| hypothetical protein Y699_05011 [Aspergillus fumigatus Z5]	Proteinofunknownfunctionidentifiedbymassspectrometry
Afu4g14080	713.819	351.207	1076.43	3.06495	1.61586	9.29529e-33	1.6592e-31	Chr4_A_fumigatus_Af293	3682887	3684171	+	1104	Afu4g14080	GO:0016021;GO:0008150;GO:0005575;GO:0003674	-	gi|146323909|ref|XP_001481574.1| spherulin 4-like cell surface protein [Aspergillus fumigatus Af293] &gt;gi|129557475|gb|EBA27380.1| spherulin 4-like cell surface protein, putative [Aspergillus fumigatus Af293] &gt;gi|159125665|gb|EDP50782.1| spherulin 4-like cell surface protein, putative [Aspergillus fumigatus A1163] &gt;gi|846910431|gb|KMK56351.1| spherulin 4-like cell surface protein [Aspergi…	OrthologofA.nidulansFGSCA4:AN8368,AN2952,A.fumigatusAf293:Afu3g07900,Afu8g00900,A.nigerCBS513.88:An02g11330,An03g05560andA.oryzaeRIB40:AO090120000471
Afu3g02830	4005.17	5686.77	2323.56	0.40859	-1.29127	1.1363e-32	2.02449e-31	Chr3_A_fumigatus_Af293	746040	747926	-	1887	Afu3g02830	GO:0005515;GO:0003674;GO:0008150;GO:0005575	-	gi|70986222|ref|XP_748605.1| ankyrin repeat protein [Aspergillus fumigatus Af293] &gt;gi|66846234|gb|EAL86567.1| ankyrin repeat protein [Aspergillus fumigatus Af293]	Putativeankyrinrepeatprotein
Afu6g07980	1865.89	2691.5	1040.28	0.386507	-1.37143	1.59021e-32	2.8279e-31	Chr6_A_fumigatus_Af293	1849112	1851238	-	1892	Afu6g07980	-	K04563	gi|70991681|ref|XP_750689.1| cell division control protein 2 kinase [Aspergillus fumigatus Af293] &gt;gi|66848322|gb|EAL88651.1| cell division control protein 2 kinase, putative [Aspergillus fumigatus Af293] &gt;gi|159124252|gb|EDP49370.1| cell division control protein 2 kinase, putative [Aspergillus fumigatus A1163] &gt;gi|666430797|gb|KEY78415.1| cell division control protein 2 kinase [Aspergil…	Cyclin-dependentserine/threoninekinase,putative
Afu4g02820	74.1512	141.238	7.06397	0.0500145	-4.32151	1.63845e-32	2.90826e-31	Chr4_A_fumigatus_Af293	791815	792660	-	846	Afu4g02820	GO:0005575;GO:0008150;GO:0046421;GO:0003824	-	gi|70981879|ref|XP_746468.1| methylisocitrate lyase [Aspergillus fumigatus Af293] &gt;gi|66844091|gb|EAL84430.1| methylisocitrate lyase [Aspergillus fumigatus Af293]	Hasdomain(s)withpredictedcatalyticactivity
Afu8g01400	1864.65	179.795	3549.5	19.7419	4.30319	1.80399e-32	3.19612e-31	Chr8_A_fumigatus_Af293	353934	354927	-	945	Afu8g01400	GO:0005743;GO:0003674;GO:0016021;GO:0000095;GO:0008150;GO:0005575	-	gi|70983077|ref|XP_747066.1| mitochondrial carrier protein (Pet8) [Aspergillus fumigatus Af293] &gt;gi|66844691|gb|EAL85028.1| mitochondrial carrier protein (Pet8), putative [Aspergillus fumigatus Af293]	OrthologofA.nidulansFGSCA4:AN1269,A.fumigatusAf293:Afu1g09980,A.nigerCBS513.88:An08g01800,A.oryzaeRIB40:AO090038000434,AO090011000869andAspergilluswentii:Aspwe1_0048977
Afu8g04310	5005.36	8113.43	1897.28	0.233844	-2.09638	1.90465e-32	3.36818e-31	Chr8_A_fumigatus_Af293	964441	970220	-	5468	Afu8g04310	GO:0003674;GO:0008150;GO:0005575	-	gi|846910835|gb|KMK56734.1| hypothetical protein Y699_05649 [Aspergillus fumigatus Z5]	OrthologofA.nidulansFGSCA4:AN1443,A.nigerCBS513.88:An16g08760,A.oryzaeRIB40:AO090103000048,Aspergilluswentii:Aspwe1_0118145andAspergillussydowii:Aspsy1_0028793
Afu6g02535	1423.87	2246.63	601.121	0.267566	-1.90203	3.06575e-32	5.41142e-31	Chr6_A_fumigatus_Af293	479591	480238	-	595	Afu6g02535	GO:0003674;GO:0005575;GO:0008150	-	gi|146324289|ref|XP_001481445.1| conserved hypothetical protein [Aspergillus fumigatus Af293] &gt;gi|129556266|gb|EBA27242.1| conserved hypothetical protein [Aspergillus fumigatus Af293] &gt;gi|159122607|gb|EDP47728.1| conserved hypothetical protein [Aspergillus fumigatus A1163] &gt;gi|846909390|gb|KMK55343.1| hypothetical protein Y699_07448 [Aspergillus fumigatus Z5]	OrthologofA.nigerCBS513.88:An12g07920,NeosartoryafischeriNRRL181:NFIA_048820,Aspergilluswentii:Aspwe1_0179794andAspergillusversicolor:Aspve1_0086295
Afu7g08220	8163.67	11472.6	4854.78	0.423164	-1.24071	3.48494e-32	6.13994e-31	Chr7_A_fumigatus_Af293	1807782	1811984	+	4071	Afu7g08220	GO:0003674;GO:0008150;GO:0005575	-	gi|846912603|gb|KMK58455.1| hypothetical protein Y699_07682 [Aspergillus fumigatus Z5]	OrthologofAspergillusfumigatusA1163:AFUB_080330,AFUB_092580
Afu5g01540	108.979	19.0977	198.86	10.4128	3.38028	4.7116e-32	8.2858e-31	Chr5_A_fumigatus_Af293	396854	399036	+	1984	Afu5g01540	GO:0016021;GO:0003674;GO:0055085;GO:0005887;GO:0022857	-	gi|70985364|ref|XP_748188.1| MFS aflatoxin efflux pump [Aspergillus fumigatus Af293] &gt;gi|66845816|gb|EAL86150.1| MFS aflatoxin efflux pump, putative [Aspergillus fumigatus Af293]	Hasdomain(s)withpredictedroleintransmembranetransportandintegralcomponentofmembranelocalization
Afu7g00460	149.065	29.3812	268.749	9.14699	3.1933	5.69647e-32	9.9993e-31	Chr7_A_fumigatus_Af293	119985	121226	-	1197	Afu7g00460	GO:0003674;GO:0005575;GO:0008150	-	gi|70982712|ref|XP_746884.1| conserved hypothetical protein [Aspergillus fumigatus Af293] &gt;gi|66844508|gb|EAL84846.1| conserved hypothetical protein [Aspergillus fumigatus Af293]	OrthologofA.nidulansFGSCA4:AN10483,AN2809,AN2115,AN0033,AN12460,A.fumigatusAf293:Afu2g00940,Afu2g16560,Afu3g15340,Afu7g06360andA.nigerCBS513.88:An14g02830,An16g00830
Afu5g02950	1138.71	1995.56	281.861	0.141244	-2.82374	5.77528e-32	1.0119e-30	Chr5_A_fumigatus_Af293	786805	790619	+	3176	Afu5g02950	GO:0003674;GO:0008150;GO:0005575	-	gi|70985084|ref|XP_748048.1| conserved hypothetical protein [Aspergillus fumigatus Af293] &gt;gi|66845676|gb|EAL86010.1| conserved hypothetical protein [Aspergillus fumigatus Af293] &gt;gi|159126029|gb|EDP51145.1| conserved hypothetical protein [Aspergillus fumigatus A1163] &gt;gi|666428008|gb|KEY75664.1| hypothetical protein BA78_6794 [Aspergillus fumigatus var. RP-2014] &gt;gi|846913230|gb|KMK5…	OrthologofA.nidulansFGSCA4:AN8167,A.nigerCBS513.88:An09g05040,A.oryzaeRIB40:AO090102000494,Aspergilluswentii:Aspwe1_0030018andAspergillussydowii:Aspsy1_0061808
Afu7g06060	7014.07	10428.6	3599.57	0.345164	-1.53464	7.7684e-32	1.35861e-30	Chr7_A_fumigatus_Af293	1489297	1492417	+	2570	Afu7g06060	-	K08197	gi|70986833|ref|XP_748904.1| siderochrome-iron transporter Sit1 [Aspergillus fumigatus Af293] &gt;gi|66846534|gb|EAL86866.1| siderochrome-iron transporter Sit1, putative [Aspergillus fumigatus Af293] &gt;gi|159123328|gb|EDP48448.1| siderochrome-iron transporter (Sit1), putative [Aspergillus fumigatus A1163] &gt;gi|846910281|gb|KMK56208.1| siderochrome-iron transporter Sit1 [Aspergillus fumigatus …	Putativesiderophoretransporter
Afu2g12080	1178.05	1751.46	604.64	0.345221	-1.53441	7.90169e-32	1.37939e-30	Chr2_A_fumigatus_Af293	3108211	3109385	+	900	Afu2g12080	GO:0031305;GO:0035434;GO:0006878;GO:0005375;GO:0005739;GO:0035435;GO:0005315	K15102	gi|71001718|ref|XP_755540.1| mitochondrial phosphate transporter Pic2 [Aspergillus fumigatus Af293] &gt;gi|66853178|gb|EAL93502.1| mitochondrial phosphate transporter Pic2, putative [Aspergillus fumigatus Af293]	Ortholog(s)havecopperuptaketransmembranetransporteractivity,inorganicphosphatetransmembranetransporteractivity
Afu7g04290	15798.8	22549.2	9048.46	0.401276	-1.31733	8.09383e-32	1.41034e-30	Chr7_A_fumigatus_Af293	968067	970614	+	2420	Afu7g04290	GO:0015193;GO:0016021;GO:0005768;GO:0000328;GO:0005886;GO:0030134;GO:0032153;GO:0005771;GO:0015181;GO:0001761;GO:0016020;GO:0055085;GO:0005887;GO:0015203;GO:0031520;GO:0097639;GO:0006865;GO:0032178;GO:0003333;GO:0097638;GO:0015846;GO:0015171;GO:0015189	K16261	gi|70987201|ref|XP_749080.1| amino acid permease (Gap1) [Aspergillus fumigatus Af293] &gt;gi|66846710|gb|EAL87042.1| amino acid permease (Gap1), putative [Aspergillus fumigatus Af293]	Putativeaminoacidpermease
Afu6g13050	285.171	106.401	463.941	4.36032	2.12443	8.20027e-32	1.42628e-30	Chr6_A_fumigatus_Af293	3289752	3293409	+	3138	Afu6g13050	GO:0003674;GO:0005575;GO:0008150	K12778	gi|846917849|gb|KMK63596.1| meiosis specific protein Hop1 [Aspergillus fumigatus Z5]	OrthologofA.nidulansFGSCA4:AN5516,A.nigerCBS513.88:An08g10440,A.oryzaeRIB40:AO090003001567,Aspergilluswentii:Aspwe1_0033619andAspergillussydowii:Aspsy1_0057174
Afu4g13170	15096.4	21104	9088.87	0.43067	-1.21535	9.2135e-32	1.59958e-30	Chr4_A_fumigatus_Af293	3448364	3450035	-	1175	Afu4g13170	-	K14753	gi|119499942|ref|XP_001266728.1| G-protein comlpex beta subunit CpcB [Aspergillus fischeri NRRL 181] &gt;gi|119414893|gb|EAW24831.1| G-protein comlpex beta subunit CpcB [Aspergillus fischeri NRRL 181]	G-proteincomplexbetasubunit
Afu6g13930	183.791	319.519	48.0643	0.150427	-2.73286	9.25212e-32	1.60336e-30	Chr6_A_fumigatus_Af293	3551060	3558730	-	7617	Afu6g13930	-	-	gi|146324546|ref|XP_751268.2| LovB-like polyketide synthase [Aspergillus fumigatus Af293] &gt;gi|129557300|gb|EAL89230.2| LovB-like polyketide synthase, putative [Aspergillus fumigatus Af293]	Non-reducingpolyketidesynthasepyr2
Afu4g14175	784.668	285.338	1284	4.49992	2.1699	1.44628e-31	2.50179e-30	Chr4_A_fumigatus_Af293	3705610	3706062	-	453	Afu4g14175	GO:0005575;GO:0008150;GO:0003674	-	gi|146323915|ref|XP_001481576.1| conserved hypothetical protein [Aspergillus fumigatus Af293] &gt;gi|129557472|gb|EBA27378.1| conserved hypothetical protein [Aspergillus fumigatus Af293] &gt;gi|846910442|gb|KMK56362.1| hypothetical protein Y699_09228 [Aspergillus fumigatus Z5]	OrthologofNeosartoryafischeriNRRL181:NFIA_102130
Afu4g11990	2496.75	1429.43	3564.06	2.49335	1.31808	1.60734e-31	2.77536e-30	Chr4_A_fumigatus_Af293	3154649	3156053	+	1405	Afu4g11990	GO:0005762;GO:0005575;GO:0006412;GO:0042254;GO:0008150;GO:0003735;GO:0003674;GO:0015934	-	gi|70993570|ref|XP_751632.1| conserved hypothetical protein [Aspergillus fumigatus Af293] &gt;gi|66849266|gb|EAL89594.1| conserved hypothetical protein [Aspergillus fumigatus Af293] &gt;gi|159125444|gb|EDP50561.1| conserved hypothetical protein [Aspergillus fumigatus A1163] &gt;gi|666429045|gb|KEY76691.1| hypothetical protein BA78_1848 [Aspergillus fumigatus var. RP-2014]	OrthologofA.nidulansFGSCA4:AN3635,A.nigerCBS513.88:An01g07270,A.oryzaeRIB40:AO090003001010,Aspergilluswentii:Aspwe1_0022700andAspergillussydowii:Aspsy1_0154807
Afu7g08231	5196.9	8531.24	1862.56	0.218323	-2.19547	1.67105e-31	2.88014e-30	Chr7_A_fumigatus_Af293	1814336	1815636	-	1014	Afu7g08231	GO:0005575;GO:0008150;GO:0003674	-	gi|146324894|ref|XP_748792.2| hypothetical protein AFUA_7G08231 [Aspergillus fumigatus Af293] &gt;gi|129556606|gb|EAL86754.2| hypothetical protein AFUA_7G08231 [Aspergillus fumigatus Af293]	OrthologofAspergillusfumigatusA1163:AFUB_080320
Afu6g00360	359.747	150.558	568.937	3.77886	1.91795	1.93666e-31	3.3319e-30	Chr6_A_fumigatus_Af293	94496	98079	+	3584	Afu6g00360	GO:0005575;GO:0008150;GO:0016853;GO:0003674	-	gi|146324261|ref|XP_731519.2| DUF453 domain protein [Aspergillus fumigatus Af293] &gt;gi|129553762|gb|EAL84229.2| DUF453 domain protein [Aspergillus fumigatus Af293]	OrthologofA.nidulansFGSCA4:AN5387,A.nigerCBS513.88:An13g01480,An02g11060,An18g00050andA.oryzaeRIB40:AO090023000455,AO090003001393,AO090001000640
Afu2g01310	212.228	69.4241	355.032	5.11396	2.35444	1.97003e-31	3.38319e-30	Chr2_A_fumigatus_Af293	316120	316971	-	783	Afu2g01310	GO:0044550;GO:0005575;GO:0005634;GO:0008150;GO:0005737;GO:0003674	-	gi|146322745|ref|XP_749267.2| EF-hand calcium-binding domain protein [Aspergillus fumigatus Af293] &gt;gi|129556781|gb|EAL87229.2| EF-hand calcium-binding domain protein, putative [Aspergillus fumigatus Af293] &gt;gi|159128681|gb|EDP53795.1| EF-hand calcium-binding domain protein, putative [Aspergillus fumigatus A1163]	OrthologofA.nidulansFGSCA4:AN10993,A.nigerCBS513.88:An03g05110,A.oryzaeRIB40:AO090701000405,NeosartoryafischeriNRRL181:NFIA_033610andAspergilluswentii:Aspwe1_0173185
Afu4g00440	230.817	386.474	75.159	0.194474	-2.36235	2.0379e-31	3.49345e-30	Chr4_A_fumigatus_Af293	113685	115352	-	1668	Afu4g00440	GO:0005575	-	gi|70981766|ref|XP_746412.1| short chain dehydrogenase [Aspergillus fumigatus Af293] &gt;gi|66844034|gb|EAL84374.1| short chain dehydrogenase, putative [Aspergillus fumigatus Af293]	Hasdomain(s)withpredictedoxidoreductaseactivityandroleinmetabolicprocess
Afu1g02550	19119.3	26680.8	11557.9	0.43319	-1.20693	2.09209e-31	3.57988e-30	Chr1_A_fumigatus_Af293	744134	746706	-	2058	Afu1g02550	GO:0007052;GO:0045298;GO:0005876;GO:0005200;GO:0000278;GO:0048311;GO:0005828;GO:0071963;GO:0005737;GO:0005881;GO:0046785;GO:0005525;GO:0005874;GO:0000226;GO:0000280;GO:0007017;GO:0035690;GO:0003924;GO:0098863;GO:0031122;GO:0005819	K07374	gi|70990312|ref|XP_750005.1| tubulin alpha-1 subunit [Aspergillus fumigatus Af293] &gt;gi|119497265|ref|XP_001265393.1| tubulin alpha-1 subunit [Aspergillus fischeri NRRL 181] &gt;gi|66847637|gb|EAL87967.1| tubulin alpha-1 subunit [Aspergillus fumigatus Af293] &gt;gi|119413555|gb|EAW23496.1| tubulin alpha-1 subunit [Aspergillus fischeri NRRL 181] &gt;gi|159130485|gb|EDP55598.1| tubulin alpha-1 su…	Tubulinalpha-1subunit
Afu6g05020	1165.69	625.249	1706.14	2.72873	1.44823	2.09713e-31	3.58207e-30	Chr6_A_fumigatus_Af293	1192972	1195303	+	2022	Afu6g05020	GO:0008150;GO:0005575	K01426	gi|70984112|ref|XP_747576.1| acetamidase [Aspergillus fumigatus Af293] &gt;gi|66845203|gb|EAL85538.1| acetamidase [Aspergillus fumigatus Af293]	Hasdomain(s)withpredictedcarbon-nitrogenligaseactivity,withglutamineasamido-N-donoractivity
Afu6g11380	3831.81	2242.5	5421.12	2.41745	1.27348	2.23665e-31	3.81352e-30	Chr6_A_fumigatus_Af293	2821854	2823196	+	1213	Afu6g11380	GO:0030150;GO:0040009;GO:0070096;GO:0006886;GO:0007005;GO:0031966;GO:0006605;GO:0005742;GO:0031307;GO:0016031;GO:0005741;GO:0008320;GO:0006626;GO:0005886;GO:0030943	K17770	gi|70992345|ref|XP_751021.1| mitochondrial import receptor subunit (Tom20) [Aspergillus fumigatus Af293] &gt;gi|66848654|gb|EAL88983.1| mitochondrial import receptor subunit (Tom20), putative [Aspergillus fumigatus Af293] &gt;gi|159124591|gb|EDP49709.1| mitochondrial import receptor subunit (Tom20), putative [Aspergillus fumigatus A1163] &gt;gi|666428315|gb|KEY75969.1| mitochondrial import recept…	Ortholog(s)havemitochondriontargetingsequencebinding,proteinchannelactivity
Afu3g10830	531.678	249.758	813.599	3.25756	1.70379	2.44207e-31	4.15249e-30	Chr3_A_fumigatus_Af293	2820308	2821219	+	765	Afu3g10830	-	K00799	gi|70999638|ref|XP_754536.1| glutathione S-transferase GstA [Aspergillus fumigatus Af293] &gt;gi|59799757|gb|AAX07320.1| glutathione transferase 3 [Aspergillus fumigatus] &gt;gi|59799759|gb|AAX07321.1| glutathione transferase 3 [Aspergillus fumigatus] &gt;gi|66852173|gb|EAL92498.1| glutathione S-transferase GstA [Aspergillus fumigatus Af293] &gt;gi|159127549|gb|EDP52664.1| glutathione S-transfera…	Putativeglutathionetransferase
Afu3g05360	32354.4	45082.1	19626.7	0.435355	-1.19974	2.44418e-31	4.15249e-30	Chr3_A_fumigatus_Af293	1291520	1292443	+	798	Afu3g05360	GO:0003677;GO:0000786;GO:0046982	K11251	gi|71000767|ref|XP_755065.1| histone H2A [Aspergillus fumigatus Af293] &gt;gi|66852702|gb|EAL93027.1| histone H2A [Aspergillus fumigatus Af293] &gt;gi|159128079|gb|EDP53194.1| histone H2A [Aspergillus fumigatus A1163] &gt;gi|666436549|gb|KEY83859.1| histone H2A [Aspergillus fumigatus var. RP-2014]	Hasdomain(s)withpredictedDNAbinding,proteinheterodimerizationactivity,roleinnucleosomeassemblyandnucleosome,nucleuslocalization
Afu7g01840	15079.6	21037.3	9121.81	0.433601	-1.20556	2.52027e-31	4.27412e-30	Chr7_A_fumigatus_Af293	491223	497557	-	5936	Afu7g01840	GO:0061817;GO:0005794;GO:0003674;GO:0051286;GO:0005886;GO:0008150;GO:0031410	-	gi|846909962|gb|KMK55894.1| putative membrane bound C2 domain-containing protein (vp115) [Aspergillus fumigatus Z5]	Ortholog(s)haveGolgiapparatus,celltip,cytoplasmicvesicle,endoplasmicreticulum,plasmamembranelocalization
Afu4g00390	65.5698	125.227	5.91291	0.0472177	-4.40453	2.61014e-31	4.41866e-30	Chr4_A_fumigatus_Af293	101658	104359	-	2652	Afu4g00390	GO:0052761;GO:0005975;GO:0000272;GO:0004553;GO:0006032;GO:0005575;GO:0005576	K15855	gi|70981776|ref|XP_746417.1| glycosyl hydrolase [Aspergillus fumigatus Af293] &gt;gi|66844039|gb|EAL84379.1| glycosyl hydrolase, putative [Aspergillus fumigatus Af293]	Hasdomain(s)withpredictedcatalyticactivity,hydrolaseactivity,hydrolyzingO-glycosylcompoundsactivityandroleincarbohydratemetabolicprocess
Afu2g10110	1925.42	2761.44	1089.41	0.394507	-1.34188	2.64255e-31	4.46557e-30	Chr2_A_fumigatus_Af293	2586153	2587712	+	1510	Afu2g10110	GO:0005575;GO:0008150;GO:0003674	-	gi|159129420|gb|EDP54534.1| conserved hypothetical protein [Aspergillus fumigatus A1163] &gt;gi|846916196|gb|KMK61980.1| hypothetical protein Y699_02821 [Aspergillus fumigatus Z5]	OrthologofA.nidulansFGSCA4:AN5995,A.nigerCBS513.88:An16g04920,A.oryzaeRIB40:AO090011000625,Aspergilluswentii:Aspwe1_0045120andAspergillussydowii:Aspsy1_0031289
Afu5g13750	5713.3	10720	706.652	0.0659193	-3.92315	2.72921e-31	4.60385e-30	Chr5_A_fumigatus_Af293	3617376	3618452	+	1002	Afu5g13750	GO:0004497;GO:0005575;GO:0008150;GO:0005509	-	gi|70997049|ref|XP_753279.1| calcium binding protein Caleosin [Aspergillus fumigatus Af293] &gt;gi|66850915|gb|EAL91241.1| calcium binding protein Caleosin, putative [Aspergillus fumigatus Af293] &gt;gi|159126997|gb|EDP52113.1| calcium binding protein Caleosin, putative [Aspergillus fumigatus A1163]	Hasdomain(s)withpredictedcalciumionbindingactivity
Afu3g10610	2413.49	3460.76	1366.22	0.394775	-1.3409	3.10679e-31	5.2315e-30	Chr3_A_fumigatus_Af293	2742124	2744940	+	2817	Afu3g10610	GO:0008150;GO:0005575;GO:0003674	-	gi|70999682|ref|XP_754558.1| conserved hypothetical protein [Aspergillus fumigatus Af293] &gt;gi|66852195|gb|EAL92520.1| conserved hypothetical protein [Aspergillus fumigatus Af293]	OrthologofA.nidulansFGSCA4:AN4929,A.nigerCBS513.88:An02g06220,A.oryzaeRIB40:AO090003000605,Aspergilluswentii:Aspwe1_0104935andAspergillussydowii:Aspsy1_0147876
Afu3g04220	11633.6	16244.8	7022.49	0.432292	-1.20992	3.63856e-31	6.11612e-30	Chr3_A_fumigatus_Af293	1190133	1197288	+	6897	Afu3g04220	GO:0003824;GO:0008693;GO:0004320;GO:0006633;GO:0055114;GO:0047451;GO:0016409;GO:0004313;GO:0004312;GO:0016740;GO:0008659;GO:0004314;GO:0016296;GO:0005835;GO:0016631;GO:0005829;GO:0006631;GO:0000909;GO:0035690;GO:0016295;GO:0004318;GO:0004317;GO:0044550;GO:0042759;GO:0005811;GO:0004319;GO:0019171	K00668	gi|70986492|ref|XP_748739.1| fatty acid synthase beta subunit [Aspergillus fumigatus Af293] &gt;gi|66846368|gb|EAL86701.1| fatty acid synthase beta subunit, putative [Aspergillus fumigatus Af293]	Putativefattyacidsynthasebetasubunit
Afu3g14020	1595.03	890.931	2299.14	2.5806	1.36771	3.7861e-31	6.3529e-30	Chr3_A_fumigatus_Af293	3725408	3728863	-	3265	Afu3g14020	GO:0003674;GO:0008150;GO:0005575	-	gi|846914148|gb|KMK59966.1| hypothetical protein Y699_01167 [Aspergillus fumigatus Z5]	OrthologofA.nidulansFGSCA4:AN2492,A.nigerCBS513.88:An09g04620,A.oryzaeRIB40:AO090012000726,Aspergilluswentii:Aspwe1_0108589andAspergillussydowii:Aspsy1_0148218
Afu4g07200	498.962	231.031	766.893	3.31944	1.73094	3.9926e-31	6.68761e-30	Chr4_A_fumigatus_Af293	1868370	1871510	+	2798	Afu4g07200	GO:0003674;GO:0005575;GO:0008150	-	gi|846908483|gb|KMK54448.1| hypothetical protein Y699_06092 [Aspergillus fumigatus Z5]	OrthologofA.nidulansFGSCA4:AN4408,A.nigerCBS513.88:An04g01600,A.oryzaeRIB40:AO090023000855,Aspergilluswentii:Aspwe1_0100994andAspergillussydowii:Aspsy1_0163014
Afu3g11500	1417.44	782.286	2052.59	2.62383	1.39168	4.09859e-31	6.85308e-30	Chr3_A_fumigatus_Af293	3016426	3021935	-	4984	Afu3g11500	GO:0043531;GO:0008150;GO:0005575	-	gi|70999500|ref|XP_754469.1| LipA and NB-ARC domain protein [Aspergillus fumigatus Af293] &gt;gi|66852106|gb|EAL92431.1| LipA and NB-ARC domain protein [Aspergillus fumigatus Af293]	Hasdomain(s)withpredictedADPbindingactivity
Afu1g11380	423.02	667.477	178.562	0.267518	-1.90229	4.5178e-31	7.54076e-30	Chr1_A_fumigatus_Af293	2997361	3000449	-	2974	Afu1g11380	GO:0005575;GO:0008150;GO:0016021;GO:0003674	-	gi|70995496|ref|XP_752503.1| integral membrane protein [Aspergillus fumigatus Af293] &gt;gi|41581215|emb|CAE47864.1| integral membrane protein, putative [Aspergillus fumigatus] &gt;gi|66850138|gb|EAL90465.1| integral membrane protein, putative [Aspergillus fumigatus Af293]	OrthologofA.nidulansFGSCA4:AN6413,AN6419,AN6946,AN5312,AN5664,AN8328,AN3241,AN10369,AN1930,AN2386,AN1738,AN11159,AN8984,AN8951,AN1540,AN8971,AN9387,AN9266,AN9306,AN1317,AN10886,AN7232,AN7774,AN12202
Afu4g14712	118.733	213.507	23.9589	0.112216	-3.15565	4.62566e-31	7.70728e-30	Chr4_A_fumigatus_Af293	3877793	3880227	-	2231	Afu4g14712	GO:0005634;GO:0003677;GO:0006351;GO:0008270	-	gi|70993028|ref|XP_751362.1| C6 transcription factor [Aspergillus fumigatus Af293] &gt;gi|66848996|gb|EAL89324.1| C6 transcription factor, putative [Aspergillus fumigatus Af293]	Hasdomain(s)withpredictedDNAbinding,zincionbindingactivity,roleintranscription,DNA-templatedandnucleuslocalization
Afu6g04750	16731.7	27850.3	5613.07	0.201544	-2.31083	4.71901e-31	7.84907e-30	Chr6_A_fumigatus_Af293	1115796	1118509	+	2644	Afu6g04750	-	K09562	gi|70984168|ref|XP_747603.1| Hsp70 nucleotide exchange factor (Fes1) [Aspergillus fumigatus Af293] &gt;gi|74667583|sp|Q4WDH3.1|FES1_ASPFU RecName: Full=Hsp70 nucleotide exchange factor fes1 &gt;gi|66845230|gb|EAL85565.1| Hsp70 nucleotide exchange factor (Fes1), putative [Aspergillus fumigatus Af293] &gt;gi|159122389|gb|EDP47510.1| Hsp70 nucleotide exchange factor (Fes1), putative [Aspergillus fum…	Ortholog(s)haveadenyl-nucleotideexchangefactoractivity,roleincytoplasm-associatedproteasomalubiquitin-dependentproteincatabolicprocess,cytoplasmictranslationandcytosolicribosome,nucleuslocalization
Afu1g11490	818.223	1212.75	423.698	0.34937	-1.51717	5.5926e-31	9.28586e-30	Chr1_A_fumigatus_Af293	3032900	3035007	+	2013	Afu1g11490	GO:0006798;GO:0004309;GO:0005774;GO:0000329;GO:0006797;GO:0000324;GO:0005829;GO:0005634;GO:0016021;GO:0000298;GO:0005773	K06018	gi|70995518|ref|XP_752514.1| vacuolar endopolyphosphatase [Aspergillus fumigatus Af293] &gt;gi|41581226|emb|CAE47875.1| phosphoesterase, putative [Aspergillus fumigatus] &gt;gi|66850149|gb|EAL90476.1| vacuolar endopolyphosphatase, putative [Aspergillus fumigatus Af293]	Ortholog(s)haveendopolyphosphataseactivity,exopolyphosphataseactivity,roleinpolyphosphatecatabolicprocessandcytosol,fungal-typevacuolemembrane,nucleuslocalization
Afu3g08010	24449.6	14889.1	34010.1	2.28423	1.1917	7.15842e-31	1.1865e-29	Chr3_A_fumigatus_Af293	2045437	2048176	+	2667	Afu3g08010	-	-	gi|71000217|ref|XP_754813.1| C2H2 transcription factor (Ace1) [Aspergillus fumigatus Af293] &gt;gi|66852450|gb|EAL92775.1| C2H2 transcription factor (Ace1), putative [Aspergillus fumigatus Af293]	C2H2transcriptionfactor
Afu2g14655	430.61	70.6302	790.589	11.1934	3.48457	8.51871e-31	1.40951e-29	Chr2_A_fumigatus_Af293	3841213	3843349	-	1879	Afu2g14655	GO:0003674;GO:0005575;GO:0008150	-	gi|846915779|gb|KMK61563.1| hypothetical protein Y699_02404 [Aspergillus fumigatus Z5]	proteinofunknownfunction
Afu8g02470	239.783	407.858	71.708	0.175816	-2.50786	9.52464e-31	1.57322e-29	Chr8_A_fumigatus_Af293	659819	660765	+	855	Afu8g02470	GO:0008150;GO:0005575;GO:0005739;GO:0044550;GO:0006744;GO:0016491;GO:0003674	-	gi|70982863|ref|XP_746959.1| trihydroxytoluene oxygenase [Aspergillus fumigatus Af293] &gt;gi|66844584|gb|EAL84921.1| trihydroxytoluene oxygenase [Aspergillus fumigatus Af293] &gt;gi|159123843|gb|EDP48962.1| trihydroxytoluene oxygenase [Aspergillus fumigatus A1163] &gt;gi|666433597|gb|KEY81143.1| trihydroxytoluene oxygenase [Aspergillus fumigatus var. RP-2014]	Trihydroxytolueneoxygenase,putative
Afu2g09560	1491.85	734.203	2249.5	3.06386	1.61535	1.05816e-30	1.74478e-29	Chr2_A_fumigatus_Af293	2448567	2449566	+	921	Afu2g09560	GO:0036297;GO:0000733;GO:0000262;GO:0042645;GO:0003697;GO:0035690;GO:0006281;GO:0003677;GO:0000002;GO:0000725	-	gi|71001218|ref|XP_755290.1| mitochondrial genome maintenance protein Mgm101 [Aspergillus fumigatus Af293] &gt;gi|66852928|gb|EAL93252.1| mitochondrial genome maintenance protein Mgm101, putative [Aspergillus fumigatus Af293]	Ortholog(s)havesingle-strandedDNAbindingactivityandroleinDNAstrandrenaturation,cellularresponsetodrug,interstrandcross-linkrepair,mitochondrialgenomemaintenance,recombinationalrepair
Afu3g08460	10918.1	15210.2	6626.1	0.435636	-1.1988	1.10199e-30	1.8139e-29	Chr3_A_fumigatus_Af293	2167384	2169459	-	1553	Afu3g08460	GO:0002181;GO:0022625;GO:0006412;GO:0005840;GO:0003735	K02917	gi|119492455|ref|XP_001263593.1| 60S ribosomal protein L33 [Aspergillus fischeri NRRL 181] &gt;gi|119411753|gb|EAW21696.1| 60S ribosomal protein L35a [Aspergillus fischeri NRRL 181] &gt;gi|846914672|gb|KMK60490.1| 60S ribosomal protein L35a [Aspergillus fumigatus Z5]	60SribosomalproteinL35Ae
Afu1g13230	654.728	325.418	984.038	3.02391	1.59642	1.65857e-30	2.72533e-29	Chr1_A_fumigatus_Af293	3512785	3515472	+	2688	Afu1g13230	GO:0016779;GO:0005575	-	gi|70995876|ref|XP_752693.1| conserved hypothetical protein [Aspergillus fumigatus Af293] &gt;gi|42820727|emb|CAF32040.1| hypothetical protein AfA6E3.095 [Aspergillus fumigatus] &gt;gi|66850328|gb|EAL90655.1| conserved hypothetical protein [Aspergillus fumigatus Af293] &gt;gi|159131448|gb|EDP56561.1| conserved hypothetical protein [Aspergillus fumigatus A1163]	Ortholog(s)havenucleotidyltransferaseactivity
Afu2g07480	1436.57	797.86	2075.28	2.60106	1.3791	1.80548e-30	2.9616e-29	Chr2_A_fumigatus_Af293	1916117	1918874	-	2459	Afu2g07480	GO:0006355;GO:0008270;GO:0000981;GO:0004553;GO:0030245;GO:2000999;GO:0042025	-	gi|846916409|gb|KMK62193.1| C6 finger domain-containing protein [Aspergillus fumigatus Z5]	Ortholog(s)havehydrolaseactivity,hydrolyzingO-glycosylcompoundsactivityandroleincellulosecatabolicprocess,positiveregulationofcellulosecatabolicprocess
Afu1g16564	559.219	269.464	848.974	3.1506	1.65563	1.82934e-30	2.99559e-29	Chr1_A_fumigatus_Af293	4488355	4488869	-	462	Afu1g16564	GO:0005575;GO:0008150;GO:0003674	-	gi|146322672|ref|XP_001481733.1| DUF455 domain protein [Aspergillus fumigatus Af293] &gt;gi|129557784|gb|EBA27417.1| DUF455 domain protein [Aspergillus fumigatus Af293] &gt;gi|159131758|gb|EDP56871.1| DUF455 domain protein [Aspergillus fumigatus A1163] &gt;gi|846909620|gb|KMK55558.1| hypothetical protein Y699_08992 [Aspergillus fumigatus Z5]	OrthologofA.nidulansFGSCA4:AN11896,NeosartoryafischeriNRRL181:NFIA_008860,Aspergillusversicolor:Aspve1_0275963andAspergillusclavatusNRRL1:ACLA_019010
Afu6g07250	108.933	20.8156	197.05	9.46642	3.24282	1.83894e-30	3.00613e-29	Chr6_A_fumigatus_Af293	1628743	1630395	-	1589	Afu6g07250	GO:0005575;GO:0008150;GO:0003674	-	gi|159124176|gb|EDP49294.1| conserved hypothetical protein [Aspergillus fumigatus A1163] &gt;gi|846917308|gb|KMK63055.1| hypothetical protein Y699_03885 [Aspergillus fumigatus Z5]	OrthologofA.nidulansFGSCA4:AN5191,A.nigerCBS513.88:An07g09220,A.oryzaeRIB40:AO090005001576,NeosartoryafischeriNRRL181:NFIA_052930andAspergilluswentii:Aspwe1_0040868
Afu2g02450	1063.01	1549.53	576.498	0.372047	-1.42644	2.04776e-30	3.34175e-29	Chr2_A_fumigatus_Af293	616478	618556	+	2030	Afu2g02450	GO:0005575;GO:0008150;GO:0005515;GO:0016787;GO:0003674	-	gi|70989061|ref|XP_749380.1| Leucine Rich Repeat domain protein [Aspergillus fumigatus Af293] &gt;gi|66847011|gb|EAL87342.1| Leucine Rich Repeat domain protein [Aspergillus fumigatus Af293] &gt;gi|159128794|gb|EDP53908.1| Leucine Rich Repeat domain protein [Aspergillus fumigatus A1163] &gt;gi|846916652|gb|KMK62422.1| Leucine Rich Repeat domain-containing protein [Aspergillus fumigatus Z5]	OrthologofA.nidulansFGSCA4:AN10572,A.nigerCBS513.88:An07g06200,A.oryzaeRIB40:AO090026000558,Aspergilluswentii:Aspwe1_0353125andAspergillussydowii:Aspsy1_0091260
Afu6g09292	1985.15	1137.76	2832.54	2.48957	1.3159	2.12076e-30	3.45495e-29	Chr6_A_fumigatus_Af293	2207444	2211883	-	4242	Afu6g09292	GO:0003674;GO:0005575;GO:0008150	-	gi|146324439|ref|XP_001481462.1| conserved hypothetical protein [Aspergillus fumigatus Af293] &gt;gi|129557247|gb|EBA27357.1| conserved hypothetical protein [Aspergillus fumigatus Af293]	OrthologofA.nigerCBS513.88:An11g07930,A.oryzaeRIB40:AO090001000608,NeosartoryafischeriNRRL181:NFIA_054960andAspergilluswentii:Aspwe1_0032470
Afu2g10510	3507.79	2071.98	4943.6	2.38593	1.25455	2.13223e-30	3.46771e-29	Chr2_A_fumigatus_Af293	2687980	2688624	+	513	Afu2g10510	GO:0005762;GO:0003735;GO:0005761;GO:0005840;GO:0006412;GO:0003729;GO:0017148;GO:0000324	K02871	gi|71001406|ref|XP_755384.1| 50S ribosomal protein L13 [Aspergillus fumigatus Af293] &gt;gi|66853022|gb|EAL93346.1| 50S ribosomal protein L13 [Aspergillus fumigatus Af293] &gt;gi|159129457|gb|EDP54571.1| 50S ribosomal protein L13 [Aspergillus fumigatus A1163] &gt;gi|666433939|gb|KEY81472.1| 50S ribosomal protein L13 [Aspergillus fumigatus var. RP-2014] &gt;gi|846916162|gb|KMK61946.1| 50S ribosoma…	Ortholog(s)havestructuralconstituentofribosomeactivityandfungal-typevacuole,mitochondriallargeribosomalsubunitlocalization
Afu3g03330	5296.33	7413.3	3179.37	0.428873	-1.22138	2.18522e-30	3.54781e-29	Chr3_A_fumigatus_Af293	889931	891157	-	1227	Afu3g03330	GO:0006631;GO:0019166;GO:0005575;GO:0005739;GO:0016491	-	gi|70986318|ref|XP_748653.1| mitochondrial enoyl reductase [Aspergillus fumigatus Af293] &gt;gi|66846282|gb|EAL86615.1| mitochondrial enoyl reductase, putative [Aspergillus fumigatus Af293]	Hasdomain(s)withpredictedoxidoreductaseactivity,transferaseactivity,transferringacylgroupsotherthanamino-acylgroupsactivityandroleinoxidation-reductionprocess
Afu8g01800	479.228	768.905	189.551	0.246521	-2.02022	2.20911e-30	3.58048e-29	Chr8_A_fumigatus_Af293	471821	472814	+	946	Afu8g01800	GO:0008150;GO:0005575;GO:0003674	K01011	gi|70982997|ref|XP_747026.1| thiosulfate sulfurtransferase [Aspergillus fumigatus Af293] &gt;gi|66844651|gb|EAL84988.1| thiosulfate sulfurtransferase, putative [Aspergillus fumigatus Af293] &gt;gi|666431432|gb|KEY79037.1| thiosulfate sulfurtransferase [Aspergillus fumigatus var. RP-2014]	OrthologofA.nidulansFGSCA4:AN12339,A.nigerCBS513.88:An07g00940,An03g05910,A.oryzaeRIB40:AO090010000636andAspergilluswentii:Aspwe1_0121910
Afu2g08640	1452.02	2089.31	814.738	0.389956	-1.35862	2.3142e-30	3.74444e-29	Chr2_A_fumigatus_Af293	2212679	2216511	-	3646	Afu2g08640	GO:0016021;GO:0008150;GO:0005575;GO:0015031;GO:0003674	-	gi|146322864|ref|XP_755198.2| conserved hypothetical protein [Aspergillus fumigatus Af293] &gt;gi|129558498|gb|EAL93160.2| conserved hypothetical protein [Aspergillus fumigatus Af293]	OrthologofA.nidulansFGSCA4:AN6137,A.nigerCBS513.88:An12g03990,Aspergilluswentii:Aspwe1_0176126,Aspergillussydowii:Aspsy1_0058040andAspergillusterreusNIH2624:ATET_09699
Afu4g02830	256.284	476.625	35.9426	0.0754107	-3.72909	2.47715e-30	4.00129e-29	Chr4_A_fumigatus_Af293	795245	796764	+	1455	Afu4g02830	GO:0016491;GO:0055114;GO:0004029;GO:0016620;GO:0005575	-	gi|70981881|ref|XP_746469.1| aldehyde dehydrogenase [Aspergillus fumigatus Af293] &gt;gi|66844092|gb|EAL84431.1| aldehyde dehydrogenase, putative [Aspergillus fumigatus Af293] &gt;gi|159122305|gb|EDP47427.1| aldehyde dehydrogenase, putative [Aspergillus fumigatus A1163] &gt;gi|666434108|gb|KEY81635.1| aldehyde dehydrogenase [Aspergillus fumigatus var. RP-2014]	Hasdomain(s)withpredictedoxidoreductaseactivity,oxidoreductaseactivity,actingonthealdehydeoroxogroupofdonors,NADorNADPasacceptoractivityandroleinoxidation-reductionprocess
Afu2g01760	519.484	246.704	792.264	3.2114	1.6832	2.75058e-30	4.43006e-29	Chr2_A_fumigatus_Af293	430226	438215	+	7734	Afu2g01760	GO:0005575;GO:0008150;GO:0003674;GO:0005515	-	gi|70988921|ref|XP_749311.1| NACHT domain protein [Aspergillus fumigatus Af293] &gt;gi|66846942|gb|EAL87273.1| NACHT domain protein [Aspergillus fumigatus Af293]	OrthologofA.nidulansFGSCA4:AN0391,AN7222,A.fumigatusAf293:Afu1g01490,A.nigerCBS513.88:An03g06670,An15g07300andA.oryzaeRIB40:AO090010000045/aoiD,AO090102000259
Afu5g13280	2691.52	1572.95	3810.1	2.42226	1.27636	2.75191e-30	4.43006e-29	Chr5_A_fumigatus_Af293	3491768	3494412	+	2579	Afu5g13280	GO:0005515;GO:0003674;GO:0008150;GO:0005575	-	gi|846917047|gb|KMK62817.1| hypothetical protein Y699_05200 [Aspergillus fumigatus Z5]	OrthologofA.nidulansFGSCA4:AN6887,A.nigerCBS513.88:An14g04670,A.oryzaeRIB40:AO090120000470,Aspergilluswentii:Aspwe1_0039072andAspergillussydowii:Aspsy1_0145002
Afu5g08540	5006.94	7013.26	3000.63	0.427851	-1.22482	2.81176e-30	4.51877e-29	Chr5_A_fumigatus_Af293	2167615	2169399	+	1372	Afu5g08540	-	K16945	gi|119479605|ref|XP_001259831.1| septin [Aspergillus fischeri NRRL 181] &gt;gi|119407985|gb|EAW17934.1| septin [Aspergillus fischeri NRRL 181]	septin
Afu4g03170	1158.69	635.361	1682.02	2.64735	1.40455	3.17469e-30	5.09342e-29	Chr4_A_fumigatus_Af293	887985	890465	+	2421	Afu4g03170	GO:0003674;GO:0005575;GO:0008150	-	gi|70981949|ref|XP_746503.1| conserved hypothetical protein [Aspergillus fumigatus Af293] &gt;gi|66844126|gb|EAL84465.1| conserved hypothetical protein [Aspergillus fumigatus Af293] &gt;gi|159122272|gb|EDP47394.1| conserved hypothetical protein [Aspergillus fumigatus A1163] &gt;gi|846912293|gb|KMK58161.1| hypothetical protein Y699_03581 [Aspergillus fumigatus Z5]	OrthologofA.nidulansFGSCA4:AN7183,A.nigerCBS513.88:An14g02200,A.oryzaeRIB40:AO090011000108,Aspergilluswentii:Aspwe1_0097292andAspergillussydowii:Aspsy1_0157838
Afu5g03710	4386.32	2616.1	6156.54	2.35332	1.2347	3.7064e-30	5.93647e-29	Chr5_A_fumigatus_Af293	991279	996023	-	4596	Afu5g03710	GO:0008150;GO:0005575;GO:0003674	-	gi|70984934|ref|XP_747973.1| conserved hypothetical protein [Aspergillus fumigatus Af293] &gt;gi|66845601|gb|EAL85935.1| conserved hypothetical protein [Aspergillus fumigatus Af293]	OrthologofA.nidulansFGSCA4:AN8235,A.nigerCBS513.88:An09g06450,A.oryzaeRIB40:AO090102000581,Aspergilluswentii:Aspwe1_0043078andAspergillussydowii:Aspsy1_0161939
Afu1g12020	2393.18	1388.75	3397.6	2.44651	1.29073	4.22706e-30	6.75903e-29	Chr1_A_fumigatus_Af293	3174621	3178318	+	3573	Afu1g12020	GO:0031625;GO:0032386;GO:0005737;GO:0015031;GO:0006897;GO:0005770;GO:2000397;GO:0005769;GO:0030674;GO:0070086;GO:0005829	K20061	gi|70995626|ref|XP_752568.1| arrestin domain protein [Aspergillus fumigatus Af293] &gt;gi|66850203|gb|EAL90530.1| arrestin domain protein [Aspergillus fumigatus Af293] &gt;gi|159131323|gb|EDP56436.1| arrestin domain protein [Aspergillus fumigatus A1163] &gt;gi|846915120|gb|KMK60923.1| arrestin domain-containing protein [Aspergillus fumigatus Z5]	Arrestindomainprotein
Afu1g03195	70.4317	133.82	7.04309	0.052631	-4.24794	4.27742e-30	6.82808e-29	Chr1_A_fumigatus_Af293	922375	924616	+	2134	Afu1g03195	GO:0008270;GO:0000981;GO:0006355;GO:0042025	-	gi|846911519|gb|KMK57409.1| hypothetical protein Y699_06950 [Aspergillus fumigatus Z5]	Hasdomain(s)withpredictedRNApolymeraseIItranscriptionfactoractivity,sequence-specificDNAbinding,zincionbindingactivity,roleinregulationoftranscription,DNA-templatedandnucleuslocalization
Afu5g02450	1242.77	1796.34	689.194	0.383666	-1.38208	4.76317e-30	7.59076e-29	Chr5_A_fumigatus_Af293	631975	633093	+	1044	Afu5g02450	-	K00787	gi|70985182|ref|XP_748097.1| farnesyl-pyrophosphate synthetase [Aspergillus fumigatus Af293] &gt;gi|66845725|gb|EAL86059.1| farnesyl-pyrophosphate synthetase [Aspergillus fumigatus Af293] &gt;gi|666431087|gb|KEY78699.1| farnesyl pyrophosphate synthetase [Aspergillus fumigatus var. RP-2014]	Putativepolyprenylsynthetase
Afu2g05140	466.062	200.427	731.698	3.65069	1.86817	4.77884e-30	7.603e-29	Chr2_A_fumigatus_Af293	1419850	1423454	+	3389	Afu2g05140	GO:0008150;GO:0005575;GO:0003674	-	gi|70989589|ref|XP_749644.1| ankyrin repeat protein [Aspergillus fumigatus Af293] &gt;gi|66847275|gb|EAL87606.1| ankyrin repeat protein [Aspergillus fumigatus Af293]	OrthologofNeosartoryafischeriNRRL181:NFIA_081880,AspergillusfumigatusA1163:AFUB_022170andAspergillusclavatusNRRL1:ACLA_089490
Afu5g06660	4124.04	5780.12	2467.96	0.426973	-1.22778	4.85928e-30	7.71806e-29	Chr5_A_fumigatus_Af293	1631096	1633247	-	1819	Afu5g06660	GO:0005886;GO:0006820;GO:0008509;GO:0005253	K08994	gi|846913489|gb|KMK59317.1| UPF0187 domain-containing membrane protein [Aspergillus fumigatus Z5]	UPF0187domainmembraneprotein
Afu7g01460	17631.8	24441.3	10822.3	0.442786	-1.17532	5.40059e-30	8.56354e-29	Chr7_A_fumigatus_Af293	378740	380901	-	1927	Afu7g01460	GO:0032040;GO:0006407;GO:0003735;GO:0045903;GO:0015935;GO:0022627;GO:0005840;GO:0006412;GO:0070181;GO:0003723	K02981	gi|70982516|ref|XP_746786.1| ribosomal protein S5 [Aspergillus fumigatus Af293] &gt;gi|66844410|gb|EAL84748.1| ribosomal protein S5 [Aspergillus fumigatus Af293] &gt;gi|159122973|gb|EDP48093.1| ribosomal protein S5 [Aspergillus fumigatus A1163] &gt;gi|666431749|gb|KEY79346.1| ribosomal protein S5 [Aspergillus fumigatus var. RP-2014] &gt;gi|846909926|gb|KMK55858.1| ribosomal protein S5 [Aspergillu…	RibosomalproteinS5
Afu4g08790	629.479	313.383	945.575	3.01731	1.59326	5.93335e-30	9.39267e-29	Chr4_A_fumigatus_Af293	2281317	2285061	+	3434	Afu4g08790	GO:0008150;GO:0005575;GO:0016787	-	gi|146323765|ref|XP_751945.2| dienelactone hydrolase family protein [Aspergillus fumigatus Af293] &gt;gi|129557547|gb|EAL89907.2| dienelactone hydrolase family protein [Aspergillus fumigatus Af293] &gt;gi|159125140|gb|EDP50257.1| dienelactone hydrolase family protein [Aspergillus fumigatus A1163] &gt;gi|666433199|gb|KEY80758.1| dienelactone hydrolase [Aspergillus fumigatus var. RP-2014] &gt;gi|84…	Hasdomain(s)withpredictedhydrolaseactivity
Afu2g11850	18923.4	26214.8	11632	0.44372	-1.17228	6.70717e-30	1.06e-28	Chr2_A_fumigatus_Af293	3060646	3062461	+	1455	Afu2g11850	-	K02925	gi|71001672|ref|XP_755517.1| 60S ribosomal protein L3 [Aspergillus fumigatus Af293] &gt;gi|83305621|sp|Q8NKF4.2|RL3_ASPFU RecName: Full=60S ribosomal protein L3; AltName: Allergen=Asp f 23 &gt;gi|66853155|gb|EAL93479.1| 60S ribosomal protein L3 [Aspergillus fumigatus Af293] &gt;gi|159129584|gb|EDP54698.1| 60S ribosomal protein L3 [Aspergillus fumigatus A1163]	AllergenicribosomalL3protein
Afu6g04270	954.157	511.974	1396.34	2.72736	1.44751	6.76676e-30	1.06764e-28	Chr6_A_fumigatus_Af293	959824	962714	+	2832	Afu6g04270	GO:0005366;GO:0022857;GO:0016021;GO:0055085;GO:0005886;GO:0016020;GO:0008643	-	gi|146324343|ref|XP_001481451.1| MFS sugar transporter [Aspergillus fumigatus Af293] &gt;gi|129556239|gb|EBA27236.1| MFS sugar transporter, putative [Aspergillus fumigatus Af293] &gt;gi|159122437|gb|EDP47558.1| sugar transporter [Aspergillus fumigatus A1163] &gt;gi|846909217|gb|KMK55170.1| MFS sugar transporter [Aspergillus fumigatus Z5]	PutativeMFSsugartransporter
Afu6g06550	393.42	609.953	176.887	0.29	-1.78587	7.38366e-30	1.16305e-28	Chr6_A_fumigatus_Af293	1422889	1427744	-	4605	Afu6g06550	GO:0005524;GO:0046872;GO:0005575;GO:0008150	K15710	gi|846917237|gb|KMK62984.1| SNF2 family helicase/ATPase [Aspergillus fumigatus Z5]	Ortholog(s)havenucleuslocalization
Afu6g02530	1210.02	1749.63	670.414	0.383175	-1.38392	7.56568e-30	1.18975e-28	Chr6_A_fumigatus_Af293	475589	479091	-	3094	Afu6g02530	GO:0000110;GO:0003677;GO:0000720;GO:1990599;GO:0007533;GO:0007131;GO:0003697;GO:0006289;GO:0009411;GO:0004520;GO:0004518;GO:0006281;GO:0000724;GO:0045002;GO:1901255;GO:0007534	K10848	gi|846909391|gb|KMK55344.1| DNA repair protein RAD1 [Aspergillus fumigatus Z5]	Ortholog(s)have3'overhangsingle-strandedDNAendodeoxyribonucleaseactivity
Afu3g07310	7446.93	10364.5	4529.37	0.437008	-1.19427	7.81529e-30	1.22697e-28	Chr3_A_fumigatus_Af293	1837202	1838629	-	1428	Afu3g07310	GO:0005575;GO:0008150;GO:0003674	-	gi|71000365|ref|XP_754877.1| conserved hypothetical protein [Aspergillus fumigatus Af293] &gt;gi|66852514|gb|EAL92839.1| conserved hypothetical protein [Aspergillus fumigatus Af293] &gt;gi|666431029|gb|KEY78642.1| hypothetical protein BA78_1228 [Aspergillus fumigatus var. RP-2014]	OrthologofA.nidulansFGSCA4:AN12127,A.nigerCBS513.88:An02g13400,A.oryzaeRIB40:AO090020000191,Aspergilluswentii:Aspwe1_0173528andAspergillussydowii:Aspsy1_0043134,Aspsy1_0833750
Afu2g13400	1979.87	2817.56	1142.19	0.405382	-1.30265	8.73652e-30	1.36935e-28	Chr2_A_fumigatus_Af293	3458719	3460718	+	1804	Afu2g13400	GO:0008150;GO:0016020;GO:0003674	K23544	gi|849270442|dbj|GAO87220.1| membrane protein TMS1 [Aspergillus udagawae]	Ortholog(s)havefungal-typevacuolemembranelocalization
Afu3g10840	9978.78	13850	6107.59	0.440982	-1.18121	9.52932e-30	1.49115e-28	Chr3_A_fumigatus_Af293	2821580	2823874	+	1701	Afu3g10840	-	K13095	gi|70999636|ref|XP_754535.1| zinc knuckle transcription factor/splicing factor MSL5/ZFM1, putative [Aspergillus fumigatus Af293] &gt;gi|74674340|sp|Q4WXV6.1|BBP_ASPFU RecName: Full=Branchpoint-bridging protein &gt;gi|66852172|gb|EAL92497.1| zinc knuckle transcription factor/splicing factor MSL5/ZFM1, putative [Aspergillus fumigatus Af293] &gt;gi|159127548|gb|EDP52663.1| zinc knuckle transcription…	Putativezincknuckletranscriptionfactor
Afu1g07480	72726.9	115206	30247.8	0.262553	-1.92932	1.07839e-29	1.68469e-28	Chr1_A_fumigatus_Af293	2109870	2111253	+	1323	Afu1g07480	-	K00228	gi|70991290|ref|XP_750494.1| coproporphyrinogen III oxidase [Aspergillus fumigatus Af293] &gt;gi|66848126|gb|EAL88456.1| coproporphyrinogen III oxidase, putative [Aspergillus fumigatus Af293] &gt;gi|846914089|gb|KMK59907.1| coproporphyrinogen III oxidase [Aspergillus fumigatus Z5]	CoproporphyrinogenIIIoxidasewithapredictedroleinhemebiosynthesis
Afu6g05290	1751.73	962.024	2541.44	2.64177	1.4015	1.32277e-29	2.06309e-28	Chr6_A_fumigatus_Af293	1267138	1269890	+	2238	Afu6g05290	GO:0000145;GO:0006887;GO:0006904;GO:0016020;GO:0003674;GO:0006893	K19985	gi|70984054|ref|XP_747548.1| Exocyst complex component Sec15 [Aspergillus fumigatus Af293] &gt;gi|66845175|gb|EAL85510.1| Exocyst complex component Sec15, putative [Aspergillus fumigatus Af293] &gt;gi|159122334|gb|EDP47455.1| exocyst complex component Sec15, putative [Aspergillus fumigatus A1163]	Hasdomain(s)withpredictedroleinvesicledockinginvolvedinexocytosisandexocystlocalization
Afu4g12050	266.385	427.227	105.542	0.247041	-2.01718	1.40694e-29	2.19077e-28	Chr4_A_fumigatus_Af293	3167203	3168816	-	1532	Afu4g12050	GO:0046316;GO:0005524;GO:0046177;GO:0005575;GO:0016301;GO:0004340;GO:0061688;GO:0005975	K00851	gi|70993558|ref|XP_751626.1| thermoresistant gluconokinase family protein [Aspergillus fumigatus Af293] &gt;gi|66849260|gb|EAL89588.1| thermoresistant gluconokinase family protein [Aspergillus fumigatus Af293] &gt;gi|159125450|gb|EDP50567.1| thermoresistant gluconokinase family protein [Aspergillus fumigatus A1163] &gt;gi|846908950|gb|KMK54915.1| thermoresistant gluconokinase family protein [Aspe…	Thermoresistantgluconokinase
Afu6g12410	131.597	229.071	34.123	0.148963	-2.74698	1.57557e-29	2.44934e-28	Chr6_A_fumigatus_Af293	3135231	3140319	+	5036	Afu6g12410	-	K22832	gi|70992541|ref|XP_751119.1| 1,3-beta-glucanosyltransferase [Aspergillus fumigatus Af293] &gt;gi|66848752|gb|EAL89081.1| 1,3-beta-glucanosyltransferase, putative [Aspergillus fumigatus Af293]	GPI-anchoredputativebeta(1-3)glucanosyltransferaseinvolvedincellwallmaintenance
Afu3g12160	940.156	1372.23	508.082	0.37026	-1.43339	1.77728e-29	2.7584e-28	Chr3_A_fumigatus_Af293	3198565	3200502	-	1773	Afu3g12160	GO:0005634;GO:0005575;GO:0000981;GO:0003677;GO:0001227;GO:0000977;GO:0030154;GO:0000122;GO:0006355	-	gi|70999372|ref|XP_754405.1| homeobox transcription factor [Aspergillus fumigatus Af293] &gt;gi|66852042|gb|EAL92367.1| homeobox transcription factor, putative [Aspergillus fumigatus Af293] &gt;gi|159127421|gb|EDP52536.1| homeobox transcription factor, putative [Aspergillus fumigatus A1163]	Hasdomain(s)withpredictedDNAbinding,sequence-specificDNAbinding,transcriptionfactoractivity,sequence-specificDNAbindingactivityandroleinregulationoftranscription,DNA-templated
Afu8g02530	934.457	1784.93	83.9789	0.0470488	-4.4097	1.83963e-29	2.84904e-28	Chr8_A_fumigatus_Af293	674424	676112	-	1689	Afu8g02530	GO:0005575;GO:0003674;GO:0016787;GO:0009062;GO:0005615	-	gi|70982851|ref|XP_746953.1| extracellular lipase [Aspergillus fumigatus Af293] &gt;gi|66844578|gb|EAL84915.1| extracellular lipase, putative [Aspergillus fumigatus Af293] &gt;gi|159123837|gb|EDP48956.1| extracellular lipase, putative [Aspergillus fumigatus A1163] &gt;gi|666433576|gb|KEY81122.1| lipase [Aspergillus fumigatus var. RP-2014]	Putativeextracellularlipase
Afu1g10980	620.184	311.241	929.126	2.98523	1.57784	1.84167e-29	2.84904e-28	Chr1_A_fumigatus_Af293	2869561	2871491	+	1688	Afu1g10980	GO:0009408;GO:0019722;GO:0005794;GO:0016020;GO:0003951;GO:0017050;GO:0006665;GO:0016301	K04718	gi|846915221|gb|KMK61024.1| sphingosine kinase (SphK) [Aspergillus fumigatus Z5]	Ortholog(s)haveD-erythro-sphingosinekinaseactivity,roleincalcium-mediatedsignaling,responsetoheat,sphingolipidmetabolicprocessandGolgiapparatus,membranelocalization
Afu1g17550	557.368	839.489	275.247	0.327875	-1.60878	1.85998e-29	2.8727e-28	Chr1_A_fumigatus_Af293	4807739	4810692	+	2954	Afu1g17550	GO:0005575;GO:0008150;GO:0003674	-	gi|70996732|ref|XP_753121.1| HET domain protein [Aspergillus fumigatus Af293] &gt;gi|66850756|gb|EAL91083.1| HET domain protein [Aspergillus fumigatus Af293] &gt;gi|159131857|gb|EDP56970.1| HET domain protein [Aspergillus fumigatus A1163]	OrthologofAspergillusfumigatusA1163:AFUB_016930
Afu2g10240	2062.63	3124.73	1000.54	0.3202	-1.64295	2.65319e-29	4.09116e-28	Chr2_A_fumigatus_Af293	2617691	2619427	-	1649	Afu2g10240	GO:0055114;GO:0006740;GO:0005575;GO:0005737;GO:0016491	K00010	gi|71001352|ref|XP_755357.1| NAD binding Rossmann fold oxidoreductase [Aspergillus fumigatus Af293] &gt;gi|66852995|gb|EAL93319.1| NAD binding Rossmann fold oxidoreductase, putative [Aspergillus fumigatus Af293] &gt;gi|159129432|gb|EDP54546.1| NAD binding Rossmann fold oxidoreductase, putative [Aspergillus fumigatus A1163] &gt;gi|846916185|gb|KMK61969.1| NAD binding Rossmann fold oxidoreductase […	Hasdomain(s)withpredictedoxidoreductaseactivityandroleinoxidation-reductionprocess
Afu3g07000	801.278	1178.83	423.732	0.359452	-1.47613	2.80369e-29	4.31623e-28	Chr3_A_fumigatus_Af293	1747581	1748856	+	1043	Afu3g07000	GO:0005575;GO:0008150;GO:0003674	-	gi|846914829|gb|KMK60647.1| hypothetical protein Y699_01848 [Aspergillus fumigatus Z5]	OrthologofA.nidulansFGSCA4:AN4806,A.nigerCBS513.88:An02g13810,Aspergilluswentii:Aspwe1_0042056,Aspergillussydowii:Aspsy1_0043180andAspergillusterreusNIH2624:ATET_08722
Afu3g10540	240.412	88.9881	391.836	4.40324	2.13857	2.91685e-29	4.47762e-28	Chr3_A_fumigatus_Af293	2729291	2730358	-	966	Afu3g10540	GO:0004316;GO:0102131;GO:0102132;GO:0005575	K00059	gi|70999696|ref|XP_754565.1| 3-oxoacyl-(acyl-carrier-protein) reductase [Aspergillus fumigatus Af293] &gt;gi|66852202|gb|EAL92527.1| 3-oxoacyl-(acyl-carrier-protein) reductase, putative [Aspergillus fumigatus Af293] &gt;gi|159127578|gb|EDP52693.1| 3-oxoacyl-(acyl-carrier-protein) reductase, putative [Aspergillus fumigatus A1163]	Hasdomain(s)withpredictedoxidoreductaseactivityandroleinmetabolicprocess
Afu5g02130	647.652	964.861	330.442	0.342477	-1.54592	2.91793e-29	4.47762e-28	Chr5_A_fumigatus_Af293	539272	541673	-	2062	Afu5g02130	-	K07407	gi|292495625|sp|Q4WE86.2|AGALB_ASPFU RecName: Full=Probable alpha-galactosidase B; AltName: Full=Melibiase B; Flags: Precursor &gt;gi|226536997|gb|ACO72591.1| alpha galactosidase precursor [Aspergillus fumigatus]	Putativealpha-galactosidase
Afu2g11210	2496.34	1468.5	3524.18	2.39986	1.26295	3.08987e-29	4.73382e-28	Chr2_A_fumigatus_Af293	2879198	2885032	-	5835	Afu2g11210	GO:0005515;GO:0003674;GO:0005575;GO:0008150;GO:0005634	K07117	gi|71001546|ref|XP_755454.1| PHD finger and SET domain protein [Aspergillus fumigatus Af293] &gt;gi|66853092|gb|EAL93416.1| PHD finger and SET domain protein, putative [Aspergillus fumigatus Af293]	OrthologofA.nidulansFGSCA4:AN5891,A.nigerCBS513.88:An02g03210,A.oryzaeRIB40:AO090026000529,NeosartoryafischeriNRRL181:NFIA_086490andAspergillusclavatusNRRL1:ACLA_070170
Afu5g02990	1037.74	1505.94	569.549	0.378202	-1.40277	4.04029e-29	6.17996e-28	Chr5_A_fumigatus_Af293	797458	799870	+	2257	Afu5g02990	GO:0008483;GO:0005575;GO:0009058;GO:0003824;GO:0030170;GO:1901605	-	gi|70985076|ref|XP_748044.1| aromatic amino acid aminotransferase [Aspergillus fumigatus Af293] &gt;gi|66845672|gb|EAL86006.1| aromatic amino acid aminotransferase, putative [Aspergillus fumigatus Af293]	Putativearomaticaminoacidaminotransferase
Afu7g05240	534.704	260.853	808.556	3.09966	1.63211	4.34849e-29	6.64069e-28	Chr7_A_fumigatus_Af293	1241670	1243296	+	1558	Afu7g05240	GO:0004252;GO:0002949;GO:0072670;GO:0005575;GO:0061711	K01409	gi|846910200|gb|KMK56127.1| glycoprotease family protein [Aspergillus fumigatus Z5]	Ortholog(s)haveserine-typeendopeptidaseactivity,roleinmitochondrialtRNAthreonylcarbamoyladenosinemodification,proteolysis,tRNAthreonylcarbamoyladenosinemodificationandmitochondrionlocalization
Afu3g10730	16890.1	23331.8	10448.4	0.447817	-1.15902	4.40178e-29	6.7113e-28	Chr3_A_fumigatus_Af293	2780135	2781257	-	730	Afu3g10730	GO:0022627;GO:0006364;GO:0003735;GO:0042254;GO:0032040;GO:0042274;GO:0009986;GO:0006412;GO:0005840	K02993	gi|70999658|ref|XP_754546.1| 40S ribosomal protein S7e [Aspergillus fumigatus Af293] &gt;gi|66852183|gb|EAL92508.1| 40S ribosomal protein S7e [Aspergillus fumigatus Af293] &gt;gi|159127559|gb|EDP52674.1| 40S ribosomal protein S7e [Aspergillus fumigatus A1163] &gt;gi|666436396|gb|KEY83741.1| 40S ribosomal protein S7e [Aspergillus fumigatus var. RP-2014] &gt;gi|846914459|gb|KMK60277.1| 40S ribosoma…	40SribosomalproteinS7e
Afu2g09640	1777.53	1025.91	2529.15	2.46527	1.30175	4.69869e-29	7.15254e-28	Chr2_A_fumigatus_Af293	2474431	2478381	+	3790	Afu2g09640	GO:0005575;GO:0008150	-	gi|846916234|gb|KMK62018.1| RING finger domain-containing protein, putative [Aspergillus fumigatus Z5]	RINGfingerdomainprotein
Afu1g05990	15368.1	21223.4	9512.81	0.448223	-1.15771	5.10819e-29	7.76348e-28	Chr1_A_fumigatus_Af293	1727904	1728875	-	609	Afu1g05990	GO:0003735;GO:0030447;GO:0032040;GO:0015934;GO:0016020;GO:0009267;GO:0036180;GO:0036170;GO:0006412;GO:0003729;GO:0022625;GO:0003723;GO:0005515;GO:0017148;GO:0005840	K02872	gi|146322483|ref|XP_750349.2| ribosomal protein L16a [Aspergillus fumigatus Af293] &gt;gi|129557039|gb|EAL88311.2| ribosomal protein L16a [Aspergillus fumigatus Af293]	RibosomalproteinL16a
Afu1g06450	767.4	1129.29	405.515	0.35909	-1.47758	5.45093e-29	8.27116e-28	Chr1_A_fumigatus_Af293	1851407	1853773	+	2259	Afu1g06450	GO:0006694;GO:0016616;GO:0016853;GO:0003854;GO:0055114;GO:0005575	-	gi|70991090|ref|XP_750394.1| 3-beta hydroxysteroid dehydrogenase/isomerase family protein, putative [Aspergillus fumigatus Af293] &gt;gi|66848026|gb|EAL88356.1| 3-beta hydroxysteroid dehydrogenase/isomerase family protein, putative [Aspergillus fumigatus Af293]	Hasdomain(s)withpredicted3-beta-hydroxy-delta5-steroiddehydrogenaseactivityandroleinoxidation-reductionprocess,steroidbiosyntheticprocess
Afu4g12470	27898.5	16656.3	39140.7	2.3499	1.2326	5.496e-29	8.32626e-28	Chr4_A_fumigatus_Af293	3276090	3276899	+	759	Afu4g12470	-	-	gi|666429054|gb|KEY76700.1| transcription factor bZIP CpcA [Aspergillus fumigatus var. RP-2014]	Transcriptionalactivatorofthecross-pathwaycontrolsystemofaminoacidbiosynthesis
Afu2g13295	4927.57	1986.17	7868.97	3.96188	1.98618	5.84888e-29	8.84678e-28	Chr2_A_fumigatus_Af293	3433661	3435299	+	1491	Afu2g13295	GO:0008483;GO:0052699;GO:0005575;GO:0003824;GO:1990411;GO:1990412;GO:1903257	K20247	gi|146322966|ref|XP_001481672.1| aminotransferase family protein (LolT) [Aspergillus fumigatus Af293] &gt;gi|129558549|gb|EBA27496.1| aminotransferase family protein (LolT), putative [Aspergillus fumigatus Af293] &gt;gi|666427675|gb|KEY75334.1| aminotransferase LolT [Aspergillus fumigatus var. RP-2014]	Ortholog(s)havehercynylcysteinesulfoxidelyaseactivity(ergothioneine-forming),hercynylselenocysteinelyaseactivity(selenoneine-forming)activityandroleinergothioneinebiosyntheticprocess,selenoneinebiosyntheticprocess
Afu1g01720	3136.54	1874.99	4398.09	2.34566	1.22999	5.98673e-29	9.04091e-28	Chr1_A_fumigatus_Af293	528067	531564	-	3498	Afu1g01720	-	K08852	gi|70990146|ref|XP_749922.1| protein kinase and ribonuclease Ire1 [Aspergillus fumigatus Af293] &gt;gi|66847554|gb|EAL87884.1| protein kinase and ribonuclease Ire1, putative [Aspergillus fumigatus Af293]	Transmembraneproteinkinaseandribonucleaseinvolvedintheunfoldedproteinresponse(UPR)
Afu6g01870	563.086	941	185.171	0.196781	-2.34533	6.06836e-29	9.14967e-28	Chr6_A_fumigatus_Af293	264445	265856	-	1200	Afu6g01870	GO:0005575;GO:0008150;GO:0016021;GO:0003674	-	gi|70984767|ref|XP_747890.1| conserved hypothetical protein [Aspergillus fumigatus Af293] &gt;gi|66845517|gb|EAL85852.1| conserved hypothetical protein [Aspergillus fumigatus Af293] &gt;gi|159122674|gb|EDP47795.1| conserved hypothetical protein [Aspergillus fumigatus A1163] &gt;gi|666436725|gb|KEY83988.1| hypothetical protein BA78_5957 [Aspergillus fumigatus var. RP-2014]	OrthologofAspergillusfumigatusA1163:AFUB_096470
Afu4g14400	3106.91	1793.64	4420.18	2.46437	1.30122	7.86018e-29	1.18326e-27	Chr4_A_fumigatus_Af293	3806336	3808785	+	2055	Afu4g14400	GO:0005575;GO:0008150;GO:0003674	-	gi|70993088|ref|XP_751392.1| C2H2 finger domain protein [Aspergillus fumigatus Af293] &gt;gi|66849026|gb|EAL89354.1| C2H2 finger domain protein, putative [Aspergillus fumigatus Af293]	OrthologofA.nidulansFGSCA4:AN3546,A.fumigatusAf293:Afu1g16170,Afu5g15040,Afu6g09300,A.nigerCBS513.88:An08g11160,An04g08000andA.oryzaeRIB40:AO090166000001
Afu5g13550	295.262	500.279	90.2444	0.180388	-2.47082	7.9248e-29	1.1911e-27	Chr5_A_fumigatus_Af293	3557407	3558132	-	360	Afu5g13550	GO:0003674;GO:0008150;GO:0005575	-	gi|70997089|ref|XP_753299.1| hypothetical protein AFUA_5G13550 [Aspergillus fumigatus Af293] &gt;gi|66850935|gb|EAL91261.1| hypothetical protein AFUA_5G13550 [Aspergillus fumigatus Af293]	OrthologofAspergillusfumigatusA1163:AFUB_061250
Afu1g01530	2126.8	619.99	3633.61	5.86076	2.55109	8.32273e-29	1.24893e-27	Chr1_A_fumigatus_Af293	485169	486696	+	1528	Afu1g01530	GO:0003674;GO:0005575;GO:0008150	-	gi|846911676|gb|KMK57566.1| GrpB domain-containing protein [Aspergillus fumigatus Z5]	OrthologofA.nidulansFGSCA4:AN5567,A.oryzaeRIB40:AO090011000484,NeosartoryafischeriNRRL181:NFIA_023130,Aspergillusversicolor:Aspve1_0084207andAspergilluszonatus:Aspzo1_0155350
Afu5g09310	6720.51	9885.8	3555.22	0.359629	-1.47542	8.37973e-29	1.25551e-27	Chr5_A_fumigatus_Af293	2396247	2397286	-	920	Afu5g09310	GO:0030968;GO:0000324;GO:0019722;GO:0003674;GO:0005783;GO:0016021;GO:0006915;GO:0005739	K24205	gi|146324131|ref|XP_753708.2| Bax Inhibitor family protein [Aspergillus fumigatus Af293] &gt;gi|129558053|gb|EAL91670.2| Bax Inhibitor family protein [Aspergillus fumigatus Af293] &gt;gi|846913742|gb|KMK59570.1| Bax Inhibitor family protein [Aspergillus fumigatus Z5]	BaxInhibitorfamilyprotein
Afu1g15730	14318.4	19757.6	8879.14	0.449403	-1.15392	8.76571e-29	1.31127e-27	Chr1_A_fumigatus_Af293	4253971	4255209	+	646	Afu1g15730	GO:0005840;GO:0006412;GO:0003735;GO:0022627	K02957	gi|70996368|ref|XP_752939.1| 40S ribosomal protein S22 [Aspergillus fumigatus Af293] &gt;gi|66850574|gb|EAL90901.1| 40S ribosomal protein S22 [Aspergillus fumigatus Af293] &gt;gi|159131693|gb|EDP56806.1| 40S ribosomal protein S22 [Aspergillus fumigatus A1163] &gt;gi|666431639|gb|KEY79239.1| 40S ribosomal protein S22 [Aspergillus fumigatus var. RP-2014] &gt;gi|846909684|gb|KMK55622.1| 40S ribosoma…	40SribosomalproteinS22
Afu1g17070	2663.56	1032.14	4294.98	4.16125	2.05702	1.10898e-28	1.65633e-27	Chr1_A_fumigatus_Af293	4660827	4663781	+	2750	Afu1g17070	GO:0008150;GO:0005575;GO:0046872	-	gi|70996640|ref|XP_753075.1| FYVE domain protein [Aspergillus fumigatus Af293] &gt;gi|66850710|gb|EAL91037.1| FYVE domain protein, putative [Aspergillus fumigatus Af293] &gt;gi|846909085|gb|KMK55043.1| FYVE domain-containing protein [Aspergillus fumigatus Z5]	Ortholog(s)havefungal-typevacuolelocalization
Afu3g14670	1126.25	628.725	1623.77	2.58264	1.36885	1.13364e-28	1.69051e-27	Chr3_A_fumigatus_Af293	3891234	3892834	+	1332	Afu3g14670	GO:0016021;GO:0031224;GO:0022857;GO:0003674;GO:0055085	-	gi|70998873|ref|XP_754158.1| MFS transporter [Aspergillus fumigatus Af293] &gt;gi|66851795|gb|EAL92120.1| MFS transporter, putative [Aspergillus fumigatus Af293] &gt;gi|159127176|gb|EDP52291.1| MFS transporter, putative [Aspergillus fumigatus A1163]	Hasdomain(s)withpredictedroleintransmembranetransportandintegralcomponentofmembranelocalization
Afu4g04605	179.164	57.3771	300.951	5.24514	2.39098	1.20504e-28	1.79418e-27	Chr4_A_fumigatus_Af293	1294070	1297282	-	2419	Afu4g04605	GO:0008150;GO:0005575;GO:0003674	-	gi|146323667|ref|XP_001481552.1| conserved hypothetical protein [Aspergillus fumigatus Af293] &gt;gi|129555333|gb|EBA27198.1| conserved hypothetical protein [Aspergillus fumigatus Af293] &gt;gi|159122118|gb|EDP47240.1| conserved hypothetical protein [Aspergillus fumigatus A1163]	OrthologofA.nidulansFGSCA4:AN5225,A.fumigatusAf293:Afu2g04095,A.nigerCBS513.88:An13g04060,An07g08820andA.oryzaeRIB40:AO090206000029
Afu5g03020	19546.3	26920.7	12171.8	0.452135	-1.14518	1.29874e-28	1.93066e-27	Chr5_A_fumigatus_Af293	806575	808149	+	1307	Afu5g03020	GO:0003723;GO:0016020;GO:0005840;GO:0006412;GO:0009986;GO:0022625;GO:0003735	K02930	gi|70985070|ref|XP_748041.1| 60S ribosomal protein L4 [Aspergillus fumigatus Af293] &gt;gi|66845669|gb|EAL86003.1| 60S ribosomal protein L4, putative [Aspergillus fumigatus Af293] &gt;gi|159126035|gb|EDP51151.1| 60S ribosomal protein L4, putative [Aspergillus fumigatus A1163] &gt;gi|666428048|gb|KEY75704.1| 60S ribosomal protein L4 [Aspergillus fumigatus var. RP-2014] &gt;gi|846913236|gb|KMK59064…	60SribosomalproteinL4
Afu4g01260	531.257	261.702	800.811	3.06001	1.61354	1.35557e-28	2.01199e-27	Chr4_A_fumigatus_Af293	330427	332120	+	1694	Afu4g01260	-	-	gi|70981606|ref|XP_746332.1| mitochondrial chaperone ATPase (Bcs1) [Aspergillus fumigatus Af293] &gt;gi|66843954|gb|EAL84294.1| mitochondrial chaperone ATPase (Bcs1), putative [Aspergillus fumigatus Af293]	PutativemitochondrialchaperoneATPaseinvolvedintheassemblyofmitochondrialrespiratorychaincomplexIII
Afu2g07680	6766.22	10920.1	2612.33	0.239221	-2.06358	1.3595e-28	2.01469e-27	Chr2_A_fumigatus_Af293	1957879	1966865	-	8834	Afu2g07680	-	K10531	gi|71000844|ref|XP_755103.1| L-ornithine N5-oxygenase SidA [Aspergillus fumigatus Af293] &gt;gi|728048795|sp|E9QYP0.1|SIDA_ASPFU RecName: Full=L-ornithine N(5)-monooxygenase; Short=OMO; AltName: Full=L-ornithine N(5)-oxygenase; AltName: Full=Siderphore biosynthesis protein A &gt;gi|407943768|pdb|4B63|A Chain A, A. Fumigatus Ornithine Hydroxylase (Sida) Bound To Nadp And Ornithine &gt;gi|407943769…	L-ornithineN5-oxygenase
Afu5g03340	6043.72	9311	2776.44	0.298189	-1.7457	1.38053e-28	2.04266e-27	Chr5_A_fumigatus_Af293	900468	901964	+	1497	Afu5g03340	GO:0008150;GO:0005575;GO:0003674	-	gi|70985006|ref|XP_748009.1| conserved hypothetical protein [Aspergillus fumigatus Af293] &gt;gi|66845637|gb|EAL85971.1| conserved hypothetical protein [Aspergillus fumigatus Af293]	OrthologofA.nidulansFGSCA4:AN8202,A.nigerCBS513.88:An09g05655,A.oryzaeRIB40:AO090102000539,Aspergilluswentii:Aspwe1_0115517andAspergillussydowii:Aspsy1_0161584
Afu1g17120	1393.1	1991.28	794.925	0.399202	-1.32481	1.44299e-28	2.13177e-27	Chr1_A_fumigatus_Af293	4671464	4672213	-	663	Afu1g17120	-	K03233	gi|70996650|ref|XP_753080.1| translation elongation factor eEF-1B gamma subunit [Aspergillus fumigatus Af293] &gt;gi|66850715|gb|EAL91042.1| translation elongation factor eEF-1B gamma subunit, putative [Aspergillus fumigatus Af293] &gt;gi|159131816|gb|EDP56929.1| translation elongation factor eEF-1B gamma subunit, putative [Aspergillus fumigatus A1163] &gt;gi|666430686|gb|KEY78306.1| translation …	Elongationfactor1gamma
Afu2g05390	1816.8	2574.32	1059.29	0.411481	-1.2811	1.50146e-28	2.21471e-27	Chr2_A_fumigatus_Af293	1504321	1509831	+	5511	Afu2g05390	-	K20404	gi|70989639|ref|XP_749669.1| Dishevelled, Egl-10, and Pleckstrin domain protein [Aspergillus fumigatus Af293] &gt;gi|74668980|sp|Q4WHH4.1|IML1_ASPFU RecName: Full=Vacuolar membrane-associated protein iml1 &gt;gi|66847300|gb|EAL87631.1| Dishevelled, Egl-10, and Pleckstrin domain protein [Aspergillus fumigatus Af293] &gt;gi|159129076|gb|EDP54190.1| Dishevelled, Egl-10, and Pleckstrin domain protein…	Hasdomain(s)withpredictedroleinintracellularsignaltransduction
Afu5g15020	851.405	457.351	1245.46	2.72321	1.44531	1.50555e-28	2.21731e-27	Chr5_A_fumigatus_Af293	3883929	3886741	-	2523	Afu5g15020	-	K07755	gi|70996801|ref|XP_753155.1| arsenic methyltransferase Cyt19 [Aspergillus fumigatus Af293] &gt;gi|66850791|gb|EAL91117.1| arsenic methyltransferase Cyt19, putative [Aspergillus fumigatus Af293] &gt;gi|159124762|gb|EDP49880.1| arsenic methyltransferase Cyt19, putative [Aspergillus fumigatus A1163]	Arsenicmethyltransferase
Afu5g05780	901.722	1312.98	490.466	0.373552	-1.42062	1.68017e-28	2.47066e-27	Chr5_A_fumigatus_Af293	1349461	1350837	-	1377	Afu5g05780	GO:0008150;GO:0005575;GO:0003674	-	gi|70998664|ref|XP_754054.1| conserved hypothetical protein [Aspergillus fumigatus Af293] &gt;gi|66851690|gb|EAL92016.1| conserved hypothetical protein [Aspergillus fumigatus Af293] &gt;gi|159126213|gb|EDP51329.1| conserved hypothetical protein [Aspergillus fumigatus A1163] &gt;gi|846913404|gb|KMK59232.1| hypothetical protein Y699_00433 [Aspergillus fumigatus Z5]	OrthologofA.nidulansFGSCA4:AN8845,A.nigerCBS513.88:An17g02110,A.oryzaeRIB40:AO090009000685,Aspergilluswentii:Aspwe1_0102917andAspergillussydowii:Aspsy1_0159439
Afu5g09460	559.641	279.501	839.782	3.00458	1.58716	1.87016e-28	2.74579e-27	Chr5_A_fumigatus_Af293	2436153	2442765	+	6494	Afu5g09460	GO:0016021;GO:0055085;GO:0016887;GO:0016020;GO:0005524;GO:0042626	-	gi|846913757|gb|KMK59585.1| ABC transporter, putative [Aspergillus fumigatus Z5]	Hasdomain(s)withpredictedATPbinding,ATPaseactivity,ATPaseactivity,coupledtotransmembranemovementofsubstances,nucleoside-triphosphataseactivity,nucleotidebindingactivityandroleintransport
Afu3g11830	4278.05	5952.33	2603.78	0.437438	-1.19285	1.92632e-28	2.82389e-27	Chr3_A_fumigatus_Af293	3113884	3115685	+	1668	Afu3g11830	-	K01835	gi|70999438|ref|XP_754438.1| phosphoglucomutase PgmA [Aspergillus fumigatus Af293] &gt;gi|74674436|sp|Q4WY53.1|PGM_ASPFU RecName: Full=Phosphoglucomutase; Short=PGM; AltName: Full=Glucose phosphomutase &gt;gi|66852075|gb|EAL92400.1| phosphoglucomutase PgmA [Aspergillus fumigatus Af293] &gt;gi|159127454|gb|EDP52569.1| phosphoglucomutase PgmA [Aspergillus fumigatus A1163] &gt;gi|846914353|gb|KMK601…	Putativephosphoglucomutase
Afu2g05730	4556.12	6334.3	2777.93	0.438554	-1.18917	2.06269e-28	3.01915e-27	Chr2_A_fumigatus_Af293	1611708	1615086	+	3147	Afu2g05730	-	-	gi|146322832|ref|XP_749702.2| siderochrome-iron transporter MirC [Aspergillus fumigatus Af293] &gt;gi|129556824|gb|EAL87664.2| siderochrome-iron transporter MirC [Aspergillus fumigatus Af293] &gt;gi|159129110|gb|EDP54224.1| siderochrome-iron transporter MirC [Aspergillus fumigatus A1163] &gt;gi|846912059|gb|KMK57927.1| siderochrome-iron transporter MirC [Aspergillus fumigatus Z5]	Putativesiderophoretransporter
Afu1g05080	1603.62	2276.49	930.745	0.408851	-1.29035	2.11171e-28	3.08614e-27	Chr1_A_fumigatus_Af293	1454060	1455134	+	942	Afu1g05080	GO:0002181;GO:0070180;GO:0022625;GO:0005737;GO:0000027;GO:0042254;GO:0003735	K02941	gi|70990816|ref|XP_750257.1| 60S ribosomal protein P0 [Aspergillus fumigatus Af293] &gt;gi|66847889|gb|EAL88219.1| 60S ribosomal protein P0 [Aspergillus fumigatus Af293] &gt;gi|666433908|gb|KEY81442.1| 60S ribosomal protein P0 [Aspergillus fumigatus var. RP-2014] &gt;gi|846911356|gb|KMK57246.1| 60S ribosomal protein P0 [Aspergillus fumigatus Z5]	Putative60SribosomalproteinP0
Afu4g00280	618.424	69.0058	1167.84	16.9238	4.08098	2.16217e-28	3.15504e-27	Chr4_A_fumigatus_Af293	79110	80279	+	1170	Afu4g00280	GO:0008150;GO:0005576;GO:0003674	-	gi|146323553|ref|XP_746428.2| conserved hypothetical protein [Aspergillus fumigatus Af293] &gt;gi|129555253|gb|EAL84390.2| conserved hypothetical protein [Aspergillus fumigatus Af293] &gt;gi|159121963|gb|EDP47086.1| conserved hypothetical protein [Aspergillus fumigatus A1163]	Ortholog(s)haveextracellularregionlocalization
Afu3g08870	258.642	454.168	63.1173	0.138973	-2.84712	3.7473e-28	5.45969e-27	Chr3_A_fumigatus_Af293	2269305	2271359	-	1931	Afu3g08870	GO:0005575;GO:0008150;GO:0003674	-	gi|71000024|ref|XP_754729.1| conserved hypothetical protein [Aspergillus fumigatus Af293] &gt;gi|66852366|gb|EAL92691.1| conserved hypothetical protein [Aspergillus fumigatus Af293] &gt;gi|159127737|gb|EDP52852.1| conserved hypothetical protein [Aspergillus fumigatus A1163] &gt;gi|846914633|gb|KMK60451.1| hypothetical protein Y699_01652 [Aspergillus fumigatus Z5]	Putativephytase,phoB-regulated
Afu5g08390	3326.86	4642.35	2011.37	0.433266	-1.20668	3.94849e-28	5.74403e-27	Chr5_A_fumigatus_Af293	2130224	2134138	-	3782	Afu5g08390	-	K11233	gi|846913656|gb|KMK59484.1| response regulator [Aspergillus fumigatus Z5]	Putativeresponseregulator,partofatwo-componentsignaltransductionsystem
Afu3g07490	640.125	307.345	972.905	3.16552	1.66244	3.98851e-28	5.79338e-27	Chr3_A_fumigatus_Af293	1878266	1878862	-	597	Afu3g07490	GO:0003674;GO:0005575;GO:0008150;GO:0016021	-	gi|146323337|ref|XP_754861.2| conserved hypothetical protein [Aspergillus fumigatus Af293] &gt;gi|129558340|gb|EAL92823.2| conserved hypothetical protein [Aspergillus fumigatus Af293] &gt;gi|159127875|gb|EDP52990.1| conserved hypothetical protein [Aspergillus fumigatus A1163] &gt;gi|666431000|gb|KEY78613.1| hypothetical protein BA78_7543 [Aspergillus fumigatus var. RP-2014] &gt;gi|846914782|gb|KM…	OrthologofA.oryzaeRIB40:AO090020000146,Aspergillusglaucus:Aspgl1_0047192,AspergillusflavusNRRL3357:AFL2T_11136andNeosartoryafischeriNRRL181:NFIA_069690
Afu4g09180	196.487	67.4222	325.552	4.82855	2.27159	4.23247e-28	6.13837e-27	Chr4_A_fumigatus_Af293	2400358	2401559	+	1104	Afu4g09180	GO:0003674;GO:0005515;GO:0005575;GO:0008150	-	gi|70994120|ref|XP_751907.1| SET domain protein [Aspergillus fumigatus Af293] &gt;gi|66849541|gb|EAL89869.1| SET domain protein [Aspergillus fumigatus Af293] &gt;gi|159125178|gb|EDP50295.1| SET domain protein [Aspergillus fumigatus A1163]	OrthologofAspergillusfumigatusA1163:AFUB_066280andAspergillusnigerATCC1015:46815-mRNA
Afu5g09330	11333.2	19616.3	3050.17	0.155492	-2.68509	4.28847e-28	6.21012e-27	Chr5_A_fumigatus_Af293	2402275	2402867	-	393	Afu5g09330	-	-	gi|70997948|ref|XP_753706.1| CipC-like antibiotic response protein [Aspergillus fumigatus Af293] &gt;gi|66851342|gb|EAL91668.1| CipC-like antibiotic response protein, putative [Aspergillus fumigatus Af293] &gt;gi|90855304|emb|CAJ30496.1| CipC protein [Aspergillus fumigatus] &gt;gi|159126560|gb|EDP51676.1| CipC-like antibiotic response protein, putative [Aspergillus fumigatus A1163] &gt;gi|6664300…	CipC-like,hyphal-specificprotein
Afu4g10190	1820.78	2626.38	1015.19	0.386534	-1.37133	4.32298e-28	6.25058e-27	Chr4_A_fumigatus_Af293	2658616	2659755	-	1140	Afu4g10190	GO:0005575;GO:0008150;GO:0006740;GO:0016491;GO:0005737	-	gi|70993920|ref|XP_751807.1| NAD binding Rossmann fold oxidoreductase [Aspergillus fumigatus Af293] &gt;gi|66849441|gb|EAL89769.1| NAD binding Rossmann fold oxidoreductase, putative [Aspergillus fumigatus Af293]	putativeoxidoreductase
Afu2g17270	233.16	87.6687	378.652	4.31912	2.11074	4.65683e-28	6.72308e-27	Chr2_A_fumigatus_Af293	4623704	4624927	+	1092	Afu2g17270	GO:0022857;GO:0016020;GO:0055085;GO:0003674;GO:0016021	-	gi|71002760|ref|XP_756061.1| MFS transporter [Aspergillus fumigatus Af293] &gt;gi|66853699|gb|EAL94023.1| MFS transporter, putative [Aspergillus fumigatus Af293] &gt;gi|159130114|gb|EDP55228.1| MFS transporter, putative [Aspergillus fumigatus A1163] &gt;gi|666428950|gb|KEY76598.1| MFS transporter [Aspergillus fumigatus var. RP-2014]	Hasdomain(s)withpredictedroleintransmembranetransportandintegralcomponentofmembranelocalization
Afu1g17040	4865.25	7452.62	2277.89	0.30565	-1.71005	4.72804e-28	6.81554e-27	Chr1_A_fumigatus_Af293	4647506	4648549	-	1044	Afu1g17040	GO:0005575;GO:0055114;GO:0051287;GO:0016616;GO:0008720	K03778	gi|70996634|ref|XP_753072.1| D-lactate dehydrogenase [Aspergillus fumigatus Af293] &gt;gi|66850707|gb|EAL91034.1| D-lactate dehydrogenase, putative [Aspergillus fumigatus Af293] &gt;gi|159131808|gb|EDP56921.1| D-lactate dehydrogenase, putative [Aspergillus fumigatus A1163] &gt;gi|846909088|gb|KMK55046.1| D-lactate dehydrogenase [Aspergillus fumigatus Z5]	Ortholog(s)havecytosol,nucleuslocalization
Afu1g07220	43074.6	72708.4	13440.9	0.18486	-2.43549	4.83987e-28	6.96619e-27	Chr1_A_fumigatus_Af293	2049293	2051774	+	2127	Afu1g07220	GO:0006000;GO:0003873;GO:0005575;GO:0006003;GO:0005524;GO:0003824;GO:0005829;GO:0016787	K00900	gi|70991242|ref|XP_750470.1| 6-phosphofructo-2-kinase 1 [Aspergillus fumigatus Af293] &gt;gi|66848102|gb|EAL88432.1| 6-phosphofructo-2-kinase 1 [Aspergillus fumigatus Af293] &gt;gi|159130943|gb|EDP56056.1| 6-phosphofructo-2-kinase 1 [Aspergillus fumigatus A1163]	6-Phosphofructo-2-kinase
Afu6g03770	3187.11	4446.81	1927.41	0.433438	-1.2061	5.12815e-28	7.36997e-27	Chr6_A_fumigatus_Af293	832124	834282	+	2010	Afu6g03770	GO:0016491;GO:0007131;GO:0004029;GO:0016620;GO:0005575;GO:0055114	-	gi|70984372|ref|XP_747700.1| oxidoreductase (Msc7) [Aspergillus fumigatus Af293] &gt;gi|66845327|gb|EAL85662.1| oxidoreductase (Msc7), putative [Aspergillus fumigatus Af293] &gt;gi|159122486|gb|EDP47607.1| oxidoreductase (Msc7), putative [Aspergillus fumigatus A1163] &gt;gi|666429289|gb|KEY76932.1| oxidoreductase Msc7 [Aspergillus fumigatus var. RP-2014] &gt;gi|846909266|gb|KMK55219.1| oxidoreduc…	Ortholog(s)haveroleinreciprocalmeioticrecombinationandcytosol,endoplasmicreticulum,nucleuslocalization
Afu3g03350	794.074	1350.74	237.404	0.175758	-2.50834	5.16729e-28	7.41502e-27	Chr3_A_fumigatus_Af293	892438	898767	+	6330	Afu3g03350	-	-	gi|146323227|ref|XP_748654.2| nonribosomal peptide synthase SidE [Aspergillus fumigatus Af293] &gt;gi|384955748|sp|Q4WF61.2|NRPS3_ASPFU RecName: Full=Nonribosomal peptide synthetase 3; AltName: Full=Siderophore peptide synthase E &gt;gi|129556528|gb|EAL86616.2| nonribosomal peptide synthase SidE [Aspergillus fumigatus Af293]	Non-ribosomalpeptidesynthetaseinvolvedinproductionoffumarylalanine
Afu4g00900	84.0019	13.0222	154.981	11.9013	3.57305	7.25091e-28	1.03893e-26	Chr4_A_fumigatus_Af293	247227	249385	+	2016	Afu4g00900	GO:0003674;GO:0016021;GO:0005575;GO:0008150	-	gi|146323561|ref|XP_746366.2| conserved hypothetical protein [Aspergillus fumigatus Af293] &gt;gi|129555249|gb|EAL84328.2| conserved hypothetical protein [Aspergillus fumigatus Af293] &gt;gi|159122022|gb|EDP47145.1| conserved hypothetical protein [Aspergillus fumigatus A1163]	OrthologofNeosartoryafischeriNRRL181:NFIA_044600,Aspergillusversicolor:Aspve1_0367236,Aspergillussydowii:Aspsy1_0473347andAspergillusterreusNIH2624:ATET_07537
Afu6g12910	630.37	932.975	327.764	0.35131	-1.50918	7.70214e-28	1.10193e-26	Chr6_A_fumigatus_Af293	3256300	3259274	-	2764	Afu6g12910	GO:0030437;GO:0006281;GO:0031508;GO:0035861;GO:0005524;GO:0007131;GO:0006311;GO:0016817;GO:0061806	K10875	gi|846917837|gb|KMK63584.1| dsDNA-dependent ATPase Rad54 [Aspergillus fumigatus Z5]	Ortholog(s)haveroleinDNArepair,ascosporeformation,meioticgeneconversion,reciprocalmeioticrecombinationandmitoticspindle,nucleus,siteofdouble-strandbreaklocalization
Afu3g12180	1687.32	2884.31	490.332	0.17	-2.5564	8.19432e-28	1.17058e-26	Chr3_A_fumigatus_Af293	3206210	3208589	+	2146	Afu3g12180	GO:0008270;GO:0006351;GO:0003677;GO:0000981;GO:0042025;GO:0005634;GO:0006355	-	gi|70999368|ref|XP_754403.1| C6 transcription factor [Aspergillus fumigatus Af293] &gt;gi|66852040|gb|EAL92365.1| C6 transcription factor, putative [Aspergillus fumigatus Af293] &gt;gi|159127419|gb|EDP52534.1| C6 transcription factor, putative [Aspergillus fumigatus A1163] &gt;gi|666430562|gb|KEY78184.1| transcription factor C6 [Aspergillus fumigatus var. RP-2014]	Hasdomain(s)withpredictedDNAbinding,RNApolymeraseIItranscriptionfactoractivity,sequence-specificDNAbinding,zincionbindingactivityandroleinregulationoftranscription,DNA-templated,transcription,DNA-templated
Afu4g10810	842.093	457.067	1227.12	2.68477	1.4248	8.38201e-28	1.1956e-26	Chr4_A_fumigatus_Af293	2824927	2827686	+	2562	Afu4g10810	GO:0008150;GO:0016788;GO:0005575	-	gi|846908844|gb|KMK54809.1| hypothetical protein Y699_06453 [Aspergillus fumigatus Z5]	Hasdomain(s)withpredictedhydrolaseactivity
Afu6g07940	3561.2	4950.59	2171.8	0.438695	-1.18871	8.84003e-28	1.25904e-26	Chr6_A_fumigatus_Af293	1837939	1839097	+	957	Afu6g07940	GO:0046872;GO:0005575;GO:0006749;GO:0008270;GO:0004462;GO:0019243	K01759	gi|70991673|ref|XP_750685.1| lactoylglutathione lyase [Aspergillus fumigatus Af293] &gt;gi|66848318|gb|EAL88647.1| lactoylglutathione lyase [Aspergillus fumigatus Af293] &gt;gi|159124248|gb|EDP49366.1| lactoylglutathione lyase [Aspergillus fumigatus A1163] &gt;gi|666430794|gb|KEY78412.1| lactoylglutathione lyase [Aspergillus fumigatus var. RP-2014] &gt;gi|846917378|gb|KMK63125.1| lactoylglutathio…	Putativelactoylglutathionelyase
Afu3g09870	393.717	182.206	605.229	3.32168	1.73191	8.95348e-28	1.27329e-26	Chr3_A_fumigatus_Af293	2529337	2529988	-	243	Afu3g09870	GO:0003674;GO:0005575;GO:0008150	-	gi|70999830|ref|XP_754632.1| hypothetical protein AFUA_3G09870 [Aspergillus fumigatus Af293] &gt;gi|66852269|gb|EAL92594.1| hypothetical protein AFUA_3G09870 [Aspergillus fumigatus Af293]	OrthologofAspergillusfumigatusA1163:AFUB_039300
Afu1g02120	1091.47	1565.67	617.272	0.394253	-1.3428	1.20366e-27	1.70919e-26	Chr1_A_fumigatus_Af293	624468	626594	-	2127	Afu1g02120	GO:0005515;GO:0003674;GO:0008150;GO:0005575	-	gi|70990226|ref|XP_749962.1| F-box domain protein [Aspergillus fumigatus Af293] &gt;gi|66847594|gb|EAL87924.1| F-box domain protein [Aspergillus fumigatus Af293]	OrthologofA.nidulansFGSCA4:AN0353,NeosartoryafischeriNRRL181:NFIA_022530,Aspergilluswentii:Aspwe1_0103055andAspergillusversicolor:Aspve1_0048604
Afu6g09110	797.249	1233.23	361.263	0.292939	-1.77133	1.38436e-27	1.96142e-26	Chr6_A_fumigatus_Af293	2162764	2164458	-	1632	Afu6g09110	GO:0055085;GO:0015189;GO:0000329;GO:0022857;GO:0015174;GO:1901482;GO:1903714;GO:1990591;GO:0015182;GO:0016021;GO:0015188;GO:0015802	-	gi|70991901|ref|XP_750799.1| MFS multidrug transporter [Aspergillus fumigatus Af293] &gt;gi|66848432|gb|EAL88761.1| MFS multidrug transporter, putative [Aspergillus fumigatus Af293] &gt;gi|159124361|gb|EDP49479.1| MFS multidrug transporter, putative [Aspergillus fumigatus A1163] &gt;gi|846917491|gb|KMK63238.1| MFS multidrug transporter [Aspergillus fumigatus Z5]	Ortholog(s)haveL-asparaginetransmembranetransporteractivity,L-isoleucinetransmembranetransporteractivity,L-lysinetransmembranetransporteractivity
Afu2g04010	2136.1	3064.65	1207.55	0.394026	-1.34364	1.3854e-27	1.96142e-26	Chr2_A_fumigatus_Af293	1092487	1095746	-	2993	Afu2g04010	-	K00697	gi|70989367|ref|XP_749533.1| alpha,alpha-trehalose-phosphate synthase subunit [Aspergillus fumigatus Af293] &gt;gi|66847164|gb|EAL87495.1| alpha,alpha-trehalose-phosphate synthase subunit, putative [Aspergillus fumigatus Af293] &gt;gi|666431677|gb|KEY79276.1| alpha,alpha trehalose phosphate synthase subunit [Aspergillus fumigatus var. RP-2014]	Putativetrehalose-6-phosphatesynthase
Afu3g13160	1582.4	909.521	2255.28	2.47964	1.31013	1.76332e-27	2.49275e-26	Chr3_A_fumigatus_Af293	3491426	3497482	-	5999	Afu3g13160	GO:0003674;GO:0005575;GO:0008150	-	gi|70999169|ref|XP_754306.1| conserved hypothetical protein [Aspergillus fumigatus Af293] &gt;gi|66851943|gb|EAL92268.1| conserved hypothetical protein [Aspergillus fumigatus Af293] &gt;gi|159127323|gb|EDP52438.1| conserved hypothetical protein [Aspergillus fumigatus A1163]	OrthologofA.nidulansFGSCA4:AN3179,A.nigerCBS513.88:An02g09030,A.oryzaeRIB40:AO090012000817,Aspergilluswentii:Aspwe1_0038173andAspergillussydowii:Aspsy1_0056130
Afu8g05130	646.173	1011.19	281.151	0.278038	-1.84664	2.50077e-27	3.53002e-26	Chr8_A_fumigatus_Af293	1193735	1194369	+	555	Afu8g05130	GO:0005575;GO:0008150;GO:0003674	-	gi|70983582|ref|XP_747318.1| conserved hypothetical protein [Aspergillus fumigatus Af293] &gt;gi|66844944|gb|EAL85280.1| conserved hypothetical protein [Aspergillus fumigatus Af293] &gt;gi|159123676|gb|EDP48795.1| conserved hypothetical protein [Aspergillus fumigatus A1163]	OrthologofAspergillusfumigatusA1163:AFUB_082370
Afu7g04880	773.879	272.625	1275.13	4.67724	2.22566	2.77602e-27	3.91275e-26	Chr7_A_fumigatus_Af293	1145491	1148043	+	2364	Afu7g04880	GO:0005975;GO:0030259;GO:0005575;GO:0016758;GO:0008194	-	gi|70987081|ref|XP_749022.1| sterol glucosyltransferase [Aspergillus fumigatus Af293] &gt;gi|66846652|gb|EAL86984.1| sterol glucosyltransferase, putative [Aspergillus fumigatus Af293]	Hasdomain(s)withpredictedtransferaseactivity,transferringhexosylgroupsactivityandroleinlipidglycosylation,metabolicprocess
Afu4g03620	883.364	484.857	1281.87	2.64381	1.40262	3.10317e-27	4.36739e-26	Chr4_A_fumigatus_Af293	1021194	1023556	-	2243	Afu4g03620	GO:0061091;GO:0003674;GO:0015931;GO:0005886;GO:0060237	-	gi|846912242|gb|KMK58110.1| Nitrosoguanidine resistance protein SNG1 [Aspergillus fumigatus Z5]	Ortholog(s)haveroleinnucleobase-containingcompoundtransportandplasmamembranelocalization
Afu6g10360	1446.46	2048.37	844.559	0.412309	-1.2782	3.14373e-27	4.41794e-26	Chr6_A_fumigatus_Af293	2558547	2561997	+	3405	Afu6g10360	GO:0005575;GO:0008150;GO:0009306;GO:0003674	-	gi|70992151|ref|XP_750924.1| protein required for cell viability [Aspergillus fumigatus Af293] &gt;gi|66848557|gb|EAL88886.1| protein required for cell viability, putative [Aspergillus fumigatus Af293]	OrthologofA.nidulansFGSCA4:AN2456,A.nigerCBS513.88:An11g00830,A.oryzaeRIB40:AO090023000231,Aspergilluswentii:Aspwe1_0050777andAspergillussydowii:Aspsy1_0141642
Afu3g15050	2436.28	4632.93	239.636	0.0517245	-4.27301	3.19003e-27	4.4764e-26	Chr3_A_fumigatus_Af293	3965971	3967877	-	1818	Afu3g15050	GO:0055114;GO:0005575;GO:0008150;GO:0050660;GO:0050661;GO:0004499;GO:0003674	-	gi|70998795|ref|XP_754119.1| flavin-binding monooxygenase [Aspergillus fumigatus Af293] &gt;gi|66851756|gb|EAL92081.1| flavin-binding monooxygenase, putative [Aspergillus fumigatus Af293] &gt;gi|159127139|gb|EDP52254.1| flavin-binding monooxygenase, putative [Aspergillus fumigatus A1163] &gt;gi|666435750|gb|KEY83176.1| monooxygenase flavin binding domain protein [Aspergillus fumigatus var. RP-201…	Putativeflavin-bindingmonooxygenase
Afu2g16462	512.811	767.677	257.946	0.336009	-1.57343	3.34941e-27	4.69312e-26	Chr2_A_fumigatus_Af293	4365782	4372281	+	6168	Afu2g16462	GO:0000995;GO:0000127;GO:0043035;GO:0006384	-	gi|666428887|gb|KEY76535.1| TFIIIC transcription initiation factor complex subunits Tfc3 [Aspergillus fumigatus var. RP-2014]	Ortholog(s)havechromatininsulatorsequencebinding,transcriptionfactoractivity,coreRNApolymeraseIIIbindingactivityandroleintranscriptioninitiationfromRNApolymeraseIIIpromoter
Afu4g04110	1639.93	962.325	2317.54	2.40827	1.268	3.40975e-27	4.77064e-26	Chr4_A_fumigatus_Af293	1155384	1158858	+	3363	Afu4g04110	GO:0008150;GO:0005575;GO:0003674	K23802	gi|159122168|gb|EDP47290.1| SAC3/GANP domain protein [Aspergillus fumigatus A1163] &gt;gi|846912191|gb|KMK58059.1| SAC3/GANP domain-containing protein [Aspergillus fumigatus Z5]	Ortholog(s)havecytosol,nucleuslocalization
Afu3g10770	5206.02	1196.61	9215.44	7.70129	2.9451	3.68926e-27	5.15412e-26	Chr3_A_fumigatus_Af293	2800438	2802027	+	1483	Afu3g10770	GO:0003674;GO:0005886;GO:0016021;GO:0000324	-	gi|70999650|ref|XP_754542.1| RTA1 domain protein [Aspergillus fumigatus Af293] &gt;gi|66852179|gb|EAL92504.1| RTA1 domain protein, putative [Aspergillus fumigatus Af293] &gt;gi|159127555|gb|EDP52670.1| RTA1 domain protein, putative [Aspergillus fumigatus A1163] &gt;gi|666435106|gb|KEY82580.1| hypothetical protein RTA1 [Aspergillus fumigatus var. RP-2014]	RTA1domainprotein
Afu1g15560	465.159	734.089	196.23	0.26731	-1.90341	3.90657e-27	5.44972e-26	Chr1_A_fumigatus_Af293	4209533	4211341	+	1733	Afu1g15560	GO:0008150;GO:0005575;GO:0003674	-	gi|70996336|ref|XP_752923.1| hypothetical protein AFUA_1G15560 [Aspergillus fumigatus Af293] &gt;gi|66850558|gb|EAL90885.1| hypothetical protein AFUA_1G15560 [Aspergillus fumigatus Af293] &gt;gi|159131677|gb|EDP56790.1| hypothetical protein AFUB_015100 [Aspergillus fumigatus A1163] &gt;gi|666431641|gb|KEY79241.1| hypothetical protein BA78_3595 [Aspergillus fumigatus var. RP-2014]	OrthologofA.nidulansFGSCA4:AN0884,A.nigerCBS513.88:An01g13780,A.oryzaeRIB40:AO090005001164,Aspergilluswentii:Aspwe1_0039995andAspergillussydowii:Aspsy1_0053479
Afu3g09620	5880.6	3282.08	8479.12	2.58346	1.3693	4.31055e-27	6.00448e-26	Chr3_A_fumigatus_Af293	2444571	2447761	+	3012	Afu3g09620	GO:0003676;GO:0003723;GO:0008150;GO:0005575	-	gi|70999880|ref|XP_754657.1| RNA binding protein [Aspergillus fumigatus Af293] &gt;gi|66852294|gb|EAL92619.1| RNA binding protein, putative [Aspergillus fumigatus Af293]	Hasdomain(s)withpredictednucleicacidbinding,nucleotidebindingactivity
Afu5g06240	64918.8	117729	12108.8	0.102854	-3.28134	4.45835e-27	6.20128e-26	Chr5_A_fumigatus_Af293	1494455	1495619	-	1053	Afu5g06240	-	K13953	gi|70998574|ref|XP_754009.1| alcohol dehydrogenase [Aspergillus fumigatus Af293] &gt;gi|66851645|gb|EAL91971.1| alcohol dehydrogenase, putative [Aspergillus fumigatus Af293] &gt;gi|666429785|gb|KEY77420.1| alcohol dehydrogenase [Aspergillus fumigatus var. RP-2014]	Putativezinc-dependentalcoholdehydrogenase,involvedinethanolfermentation
Afu5g07650	153.042	46.2274	259.858	5.62128	2.4909	5.32404e-27	7.39459e-26	Chr5_A_fumigatus_Af293	1910370	1911038	+	669	Afu5g07650	GO:0005515;GO:0003674;GO:0005575;GO:0008150	-	gi|70998294|ref|XP_753870.1| F-box domain and ankyrin repeat protein [Aspergillus fumigatus Af293] &gt;gi|66851506|gb|EAL91832.1| F-box domain and ankyrin repeat protein [Aspergillus fumigatus Af293]	OrthologofAspergillusglaucus:Aspgl1_0083704
Afu1g12890	14306.7	19558.1	9055.3	0.462995	-1.11093	6.69855e-27	9.29009e-26	Chr1_A_fumigatus_Af293	3406440	3408111	+	1405	Afu1g12890	GO:0005840;GO:0000027;GO:0006412;GO:0008097;GO:0003735;GO:0022625	K02932	gi|19577350|emb|CAD28431.1| probable 60S ribosomal protein l5 [Aspergillus fumigatus] &gt;gi|42820691|emb|CAF32004.1| 60S ribosomal protein l5, putative [Aspergillus fumigatus]	Putative60SRibosomalproteinL5
Afu6g12990	11698.6	16009.6	7387.61	0.461447	-1.11576	8.12126e-27	1.12468e-25	Chr6_A_fumigatus_Af293	3279115	3280591	-	1090	Afu6g12990	GO:0042254;GO:0022625;GO:0003674;GO:1990904;GO:0000470	K02936	gi|846917846|gb|KMK63593.1| 60S ribosomal protein L7A [Aspergillus fumigatus Z5]	PutativecytosoliclargeribosomalsubunitproteinL7A
Afu4g10340	10953.6	15002.4	6904.86	0.460252	-1.11951	8.23165e-27	1.13831e-25	Chr4_A_fumigatus_Af293	2700294	2704549	+	4087	Afu4g10340	GO:0042025;GO:0005575;GO:0008150;GO:0005634;GO:0000981;GO:0008270;GO:0006355;GO:0003674	-	gi|70993890|ref|XP_751792.1| C6 finger domain protein [Aspergillus fumigatus Af293] &gt;gi|66849426|gb|EAL89754.1| C6 finger domain protein, putative [Aspergillus fumigatus Af293] &gt;gi|159125289|gb|EDP50406.1| C6 finger domain protein, putative [Aspergillus fumigatus A1163]	C6zinc-fingerdomainprotein
Afu4g09640	210.573	77.9477	343.198	4.40293	2.13846	9.06327e-27	1.25149e-25	Chr4_A_fumigatus_Af293	2511622	2512191	+	570	Afu4g09640	GO:0000790;GO:0003690;GO:0007131;GO:0005634;GO:0000794	-	gi|70994030|ref|XP_751862.1| GAJ protein [Aspergillus fumigatus Af293] &gt;gi|66849496|gb|EAL89824.1| GAJ protein, putative [Aspergillus fumigatus Af293]	Ortholog(s)havedouble-strandedDNAbindingactivity,roleinreciprocalmeioticrecombinationandcondensednuclearchromosome,cytosol,nuclearchromatinlocalization
Afu2g05310	437.527	190.644	684.41	3.58999	1.84398	9.73356e-27	1.3421e-25	Chr2_A_fumigatus_Af293	1474504	1479018	-	4447	Afu2g05310	GO:0006355;GO:0005634;GO:0042025;GO:0008270;GO:0006351;GO:0003677;GO:0000981	-	gi|70989623|ref|XP_749661.1| C6 transcription factor [Aspergillus fumigatus Af293] &gt;gi|66847292|gb|EAL87623.1| C6 transcription factor, putative [Aspergillus fumigatus Af293] &gt;gi|159129068|gb|EDP54182.1| C6 transcription factor, putative [Aspergillus fumigatus A1163]	Hasdomain(s)withpredictedDNAbinding,RNApolymeraseIItranscriptionfactoractivity,sequence-specificDNAbinding,zincionbindingactivityandroleinregulationoftranscription,DNA-templated,transcription,DNA-templated
Afu7g05880	530.89	790.577	271.204	0.343046	-1.54353	1.04625e-26	1.44052e-25	Chr7_A_fumigatus_Af293	1440641	1441687	+	1047	Afu7g05880	GO:0005575;GO:0008150;GO:0016021;GO:0003674	-	gi|70986870|ref|XP_748922.1| conserved hypothetical protein [Aspergillus fumigatus Af293] &gt;gi|66846552|gb|EAL86884.1| conserved hypothetical protein [Aspergillus fumigatus Af293] &gt;gi|846910263|gb|KMK56190.1| hypothetical protein Y699_08611 [Aspergillus fumigatus Z5]	OrthologofA.nidulansFGSCA4:AN6727,AN5371,AN0386,A.fumigatusAf293:Afu1g01610,Afu4g01060,Afu6g03180andA.nigerCBS513.88:An04g08650,An07g02000
Afu1g05540	1459.26	836.769	2081.74	2.48784	1.31489	1.3827e-26	1.90102e-25	Chr1_A_fumigatus_Af293	1580627	1584699	+	2296	Afu1g05540	GO:0003674;GO:0008150;GO:0005575	-	gi|846911317|gb|KMK57207.1| PXA domain-containing protein [Aspergillus fumigatus Z5]	OrthologofA.nidulansFGSCA4:AN4076,Aspergilluswentii:Aspwe1_0037239,Aspergillusversicolor:Aspve1_0054320,Aspergilluszonatus:Aspzo1_0131207andAspergillusterreusNIH2624:ATET_03076
Afu5g01750	1752.03	1042.21	2461.84	2.36213	1.24009	1.48822e-26	2.04313e-25	Chr5_A_fumigatus_Af293	443187	448026	+	4648	Afu5g01750	GO:0005575;GO:0008612;GO:0005737;GO:0034038;GO:0016579;GO:0005515	-	gi|70985322|ref|XP_748167.1| MATH and UCH domain protein, putaitve [Aspergillus fumigatus Af293] &gt;gi|66845795|gb|EAL86129.1| MATH and UCH domain protein, putaitve [Aspergillus fumigatus Af293]	Hasdomain(s)withpredictedubiquitinylhydrolaseactivity,zincionbindingactivityandroleinproteindeubiquitination,ubiquitin-dependentproteincatabolicprocess
Afu3g01580	30688	41801.7	19574.3	0.468265	-1.0946	1.49492e-26	2.0471e-25	Chr3_A_fumigatus_Af293	395356	397771	-	1941	Afu3g01580	GO:0070787;GO:0005575;GO:0055114;GO:0050660;GO:0016614	-	gi|70985948|ref|XP_748478.1| GMC oxidoreductase [Aspergillus fumigatus Af293] &gt;gi|66846107|gb|EAL86440.1| GMC oxidoreductase, putative [Aspergillus fumigatus Af293]	Putativeglucose-methanol-choline(GMC)oxidoreductase
Afu8g00540	242.957	410.702	75.2123	0.183131	-2.44905	1.49541e-26	2.0471e-25	Chr8_A_fumigatus_Af293	116893	129323	+	12149	Afu8g00540	-	K15390	gi|146324637|ref|XP_747151.2| hybrid PKS-NRPS enzyme [Aspergillus fumigatus Af293] &gt;gi|384955760|sp|Q4WAZ9.2|NRP14_ASPFU RecName: Full=Nonribosomal peptide synthetase 14 &gt;gi|129555493|gb|EAL85113.2| hybrid PKS-NRPS enzyme, putative [Aspergillus fumigatus Af293]	PKS-NRPShybridsynthetasepsoA
Afu1g11390	1152.91	1641.9	663.92	0.40436	-1.30629	1.49911e-26	2.04921e-25	Chr1_A_fumigatus_Af293	3000635	3002290	+	1656	Afu1g11390	GO:0016705;GO:0006694;GO:0008395;GO:0020037;GO:0005575;GO:0005506;GO:0016021;GO:0055114	-	gi|70995498|ref|XP_752504.1| cytochrome P450 [Aspergillus fumigatus Af293] &gt;gi|41581216|emb|CAE47865.1| cytochrome p450, putative [Aspergillus fumigatus] &gt;gi|66850139|gb|EAL90466.1| cytochrome P450, putative [Aspergillus fumigatus Af293]	Hasdomain(s)withpredictedelectroncarrieractivity,hemebinding,ironionbinding,oxidoreductaseactivity,actingonpaireddonors,withincorporationorreductionofmolecularoxygenactivityandroleinoxidation-reductionprocess
Afu1g14520	138.005	39.72	236.289	5.94888	2.57262	1.56103e-26	2.1308e-25	Chr1_A_fumigatus_Af293	3881726	3883363	+	1638	Afu1g14520	GO:0055114;GO:0009847;GO:0003954;GO:0031966;GO:0005743;GO:0003959;GO:0016491	K03885	gi|70996132|ref|XP_752821.1| pyridine nucleotide-disulphide oxidoreductase [Aspergillus fumigatus Af293] &gt;gi|66850456|gb|EAL90783.1| pyridine nucleotide-disulphide oxidoreductase, putative [Aspergillus fumigatus Af293] &gt;gi|159131574|gb|EDP56687.1| pyridine nucleotide-disulphide oxidoreductase, putative [Aspergillus fumigatus A1163]	Ortholog(s)haveNADPHdehydrogenaseactivity,roleinsporegerminationandmitochondrialinnermembranelocalization
Afu2g10540	1310.69	760.386	1860.99	2.44743	1.29127	1.58547e-26	2.16106e-25	Chr2_A_fumigatus_Af293	2693422	2694490	-	934	Afu2g10540	GO:0003674;GO:0005575;GO:0008150	-	gi|71001412|ref|XP_755387.1| conserved hypothetical protein [Aspergillus fumigatus Af293] &gt;gi|66853025|gb|EAL93349.1| conserved hypothetical protein [Aspergillus fumigatus Af293] &gt;gi|159129460|gb|EDP54574.1| conserved hypothetical protein [Aspergillus fumigatus A1163]	OrthologofA.nidulansFGSCA4:AN5965,A.nigerCBS513.88:An02g06010,A.oryzaeRIB40:AO090011000586,Aspergilluswentii:Aspwe1_0175404andAspergillussydowii:Aspsy1_0151977
Afu1g16840	10476.3	14315.8	6636.75	0.463597	-1.10906	1.62286e-26	2.20886e-25	Chr1_A_fumigatus_Af293	4594905	4596267	-	1146	Afu1g16840	GO:0000909;GO:0043944;GO:0006412;GO:0070798;GO:0003674;GO:0005634;GO:0005509;GO:0005737;GO:0005874	-	gi|70996594|ref|XP_753052.1| TCTP family protein [Aspergillus fumigatus Af293] &gt;gi|74672063|sp|Q4WRB8.1|TCTP_ASPFU RecName: Full=Translationally-controlled tumor protein homolog; Short=TCTP &gt;gi|66850687|gb|EAL91014.1| TCTP family protein [Aspergillus fumigatus Af293] &gt;gi|159131788|gb|EDP56901.1| TCTP family protein [Aspergillus fumigatus A1163] &gt;gi|666430665|gb|KEY78285.1| hypothetica…	TCTPfamilyprotein
Afu5g07720	821.007	1187.32	454.697	0.382962	-1.38473	1.65448e-26	2.24868e-25	Chr5_A_fumigatus_Af293	1927552	1929119	+	1509	Afu5g07720	GO:0005684;GO:0005681;GO:0000398;GO:0034247;GO:0046872;GO:0000349;GO:0005634	K13127	gi|70998280|ref|XP_753864.1| CCCH and RING finger protein (Znf183) [Aspergillus fumigatus Af293] &gt;gi|74673091|sp|Q4WUA0.1|CWC24_ASPFU RecName: Full=Pre-mRNA-splicing factor cwc24 &gt;gi|66851500|gb|EAL91826.1| CCCH and RING finger protein (Znf183), putative [Aspergillus fumigatus Af293] &gt;gi|159126400|gb|EDP51516.1| CCCH and RING finger protein (Znf183), putative [Aspergillus fumigatus A1163…	Ortholog(s)haveroleingenerationofcatalyticspliceosomeforfirsttransesterificationstep,snoRNAsplicingandU2-typespliceosomalcomplexlocalization
Afu4g13940	416.993	145.813	688.172	4.71957	2.23865	1.9115e-26	2.5943e-25	Chr4_A_fumigatus_Af293	3637494	3641144	+	3477	Afu4g13940	GO:0003950;GO:0016874;GO:0005575;GO:0008150;GO:0006471	K10582	gi|70993182|ref|XP_751438.1| ubiquitin conjugating enzyme [Aspergillus fumigatus Af293] &gt;gi|66849072|gb|EAL89400.1| ubiquitin conjugating enzyme, putative [Aspergillus fumigatus Af293]	Hasdomain(s)withpredictedNAD+ADP-ribosyltransferaseactivity,acid-aminoacidligaseactivity
Afu5g06210	2384.86	3639.16	1130.55	0.310663	-1.68658	2.1484e-26	2.91166e-25	Chr5_A_fumigatus_Af293	1485844	1488489	+	2432	Afu5g06210	GO:0005887;GO:0016020;GO:0106081;GO:0005364;GO:0008506;GO:0106082;GO:0005575	K15378	gi|70998580|ref|XP_754012.1| sucrose transporter [Aspergillus fumigatus Af293] &gt;gi|66851648|gb|EAL91974.1| sucrose transporter, putative [Aspergillus fumigatus Af293] &gt;gi|159126253|gb|EDP51369.1| sucrose transporter, putative [Aspergillus fumigatus A1163] &gt;gi|846913443|gb|KMK59271.1| sucrose transporter [Aspergillus fumigatus Z5]	Ortholog(s)havealpha-glucosidetransmembranetransporteractivity,maltose:protonsymporteractivity,sucrose:protonsymporteractivity
Afu6g03400	9030.43	12797	5263.89	0.411338	-1.2816	2.34914e-26	3.17919e-25	Chr6_A_fumigatus_Af293	728865	729398	-	441	Afu6g03400	GO:0003674;GO:0016021;GO:0005575;GO:0008150	-	gi|146324319|ref|XP_747736.2| conserved hypothetical protein [Aspergillus fumigatus Af293] &gt;gi|129556251|gb|EAL85698.2| conserved hypothetical protein [Aspergillus fumigatus Af293] &gt;gi|159122519|gb|EDP47640.1| conserved hypothetical protein [Aspergillus fumigatus A1163] &gt;gi|666436354|gb|KEY83707.1| hypothetical protein BA78_8653 [Aspergillus fumigatus var. RP-2014] &gt;gi|846909302|gb|KM…	Transcriptup-regulatedinconidiaexposedtoneutrophils
Afu3g14170	261.911	449.917	73.9055	0.164265	-2.6059	2.40138e-26	3.24527e-25	Chr3_A_fumigatus_Af293	3768847	3771378	-	2154	Afu3g14170	GO:0055085;GO:0016020;GO:0071333;GO:0022857;GO:0005737;GO:0016021	-	gi|119490588|ref|XP_001263048.1| MFS glucose transporter, putative [Aspergillus fischeri NRRL 181] &gt;gi|119411208|gb|EAW21151.1| MFS glucose transporter, putative [Aspergillus fischeri NRRL 181]	Putativehigh-affinityhexosetransporter
Afu6g10440	773.814	1121.57	426.055	0.379873	-1.39641	2.83898e-26	3.83121e-25	Chr6_A_fumigatus_Af293	2588327	2589836	-	1452	Afu6g10440	GO:0003674;GO:0000909;GO:0005634;GO:0043935;GO:0010265	-	gi|666428281|gb|KEY75935.1| hypothetical protein BA78_0311 [Aspergillus fumigatus var. RP-2014]	Transcriptup-regulatedinconidiaexposedtoneutrophils
Afu1g06320	2150.86	3164.16	1137.56	0.359516	-1.47587	3.55031e-26	4.78437e-25	Chr1_A_fumigatus_Af293	1812191	1813911	-	1627	Afu1g06320	GO:0003674;GO:0008150;GO:0016021	-	gi|70991064|ref|XP_750381.1| DUF887 domain protein [Aspergillus fumigatus Af293] &gt;gi|66848013|gb|EAL88343.1| DUF887 domain protein [Aspergillus fumigatus Af293] &gt;gi|159130855|gb|EDP55968.1| DUF887 domain protein [Aspergillus fumigatus A1163]	Ortholog(s)haveendoplasmicreticulumlocalization
Afu5g03690	5775.94	7926.46	3625.43	0.457383	-1.12853	3.59553e-26	4.83846e-25	Chr5_A_fumigatus_Af293	986454	987794	-	1275	Afu5g03690	-	K19996	gi|70984938|ref|XP_747975.1| CRAL/TRIO domain protein [Aspergillus fumigatus Af293] &gt;gi|74667999|sp|Q4WEP0.1|SFH5_ASPFU RecName: Full=Phosphatidylinositol transfer protein sfh5; Short=PITP sfh5 &gt;gi|66845603|gb|EAL85937.1| CRAL/TRIO domain protein [Aspergillus fumigatus Af293]	Ortholog(s)havephosphatidylinositoltransporteractivity
Afu7g00720	736.485	398.933	1074.04	2.69227	1.42882	3.6221e-26	4.86732e-25	Chr7_A_fumigatus_Af293	189057	190199	+	1143	Afu7g00720	GO:0003674;GO:0004140;GO:0015937;GO:0005575;GO:0008150	-	gi|70982660|ref|XP_746858.1| conserved hypothetical protein [Aspergillus fumigatus Af293] &gt;gi|66844482|gb|EAL84820.1| conserved hypothetical protein [Aspergillus fumigatus Af293] &gt;gi|666432258|gb|KEY79844.1| hypothetical protein BA78_3915 [Aspergillus fumigatus var. RP-2014]	OrthologofA.nidulansFGSCA4:AN8443,A.nigerCBS513.88:An12g10400,A.oryzaeRIB40:AO090701000239,Aspergilluswentii:Aspwe1_0119565andAspergillussydowii:Aspsy1_0049797
Afu2g10100	13875.1	18896.9	8853.27	0.468503	-1.09387	3.69646e-26	4.96024e-25	Chr2_A_fumigatus_Af293	2584595	2585778	-	1032	Afu2g10100	-	K02943	gi|71001324|ref|XP_755343.1| 60S acidic ribosomal protein P2/allergen Asp F 8 [Aspergillus fumigatus Af293] &gt;gi|83305635|sp|Q9UUZ6.2|RLA2_ASPFU RecName: Full=60S acidic ribosomal protein P2; AltName: Full=AfP2; AltName: Allergen=Asp f 8 &gt;gi|9887212|gb|AAG01801.1|AF268870_1 acidic ribosomal protein P2 [Aspergillus fumigatus] &gt;gi|66852981|gb|EAL93305.1| 60S acidic ribosomal protein P2/alle…	AllergenAspf8
Afu5g08235	1714.67	2404.13	1025.22	0.42644	-1.22958	3.76299e-26	5.03967e-25	Chr5_A_fumigatus_Af293	2089600	2090701	+	972	Afu5g08235	GO:0005575;GO:0008150;GO:0016787	K18447	gi|146324113|ref|XP_001481505.1| NUDIX family hydrolase [Aspergillus fumigatus Af293] &gt;gi|129558062|gb|EBA27440.1| NUDIX family hydrolase, putative [Aspergillus fumigatus Af293] &gt;gi|159126452|gb|EDP51568.1| hypothetical protein AFUB_055780 [Aspergillus fumigatus A1163]	Hasdomain(s)withpredictedhydrolaseactivity
Afu6g10120	1897.5	3108.93	686.061	0.220674	-2.18001	3.76625e-26	5.03967e-25	Chr6_A_fumigatus_Af293	2499431	2500849	-	1419	Afu6g10120	-	-	gi|70992105|ref|XP_750901.1| zinc-binding oxidoreductase ToxD [Aspergillus fumigatus Af293] &gt;gi|66848534|gb|EAL88863.1| zinc-binding oxidoreductase ToxD, putative [Aspergillus fumigatus Af293]	Ortholog(s)havealdehydedehydrogenase(NAD)activity,roleinresponsetofurfuralandmitochondrion,nucleuslocalization
Afu5g05480	2100.28	2928.74	1271.82	0.434254	-1.20339	4.13999e-26	5.532e-25	Chr5_A_fumigatus_Af293	1273290	1274062	+	564	Afu5g05480	-	K07208	gi|70998720|ref|XP_754082.1| Rheb small monomeric GTPase RhbA [Aspergillus fumigatus Af293] &gt;gi|23307609|gb|AAN17787.1|AF283573_1 Ras homolog enriched in brain [Aspergillus fumigatus] &gt;gi|66851718|gb|EAL92044.1| Rheb small monomeric GTPase RhbA [Aspergillus fumigatus Af293] &gt;gi|159126184|gb|EDP51300.1| Rheb small monomeric GTPase RhbA [Aspergillus fumigatus A1163] &gt;gi|666435841|gb|KEY…	Ras-relatedsignalingprotein
Afu7g06270	531.364	957.015	105.713	0.110461	-3.17839	4.3055e-26	5.7451e-25	Chr7_A_fumigatus_Af293	1533194	1534159	+	912	Afu7g06270	GO:0008150;GO:0005575	K06035	gi|70986789|ref|XP_748883.1| cyanamide hydratase [Aspergillus fumigatus Af293] &gt;gi|66846513|gb|EAL86845.1| cyanamide hydratase, putative [Aspergillus fumigatus Af293] &gt;gi|159123345|gb|EDP48465.1| cyanamide hydratase, putative [Aspergillus fumigatus A1163]	Hasdomain(s)withpredictedcatalyticactivity,metalionbinding,phosphoricdiesterhydrolaseactivity
Afu3g11610	9464.07	12911.3	6016.82	0.466012	-1.10156	5.27075e-26	7.02324e-25	Chr3_A_fumigatus_Af293	3051704	3053381	+	1221	Afu3g11610	-	-	gi|70999478|ref|XP_754458.1| nucleosome binding protein (Nhp6a) [Aspergillus fumigatus Af293] &gt;gi|74674416|sp|Q4WY33.1|NHP6_ASPFU RecName: Full=Non-histone chromosomal protein 6 &gt;gi|66852095|gb|EAL92420.1| nucleosome binding protein (Nhp6a), putative [Aspergillus fumigatus Af293] &gt;gi|159127475|gb|EDP52590.1| nucleosome binding protein (Nhp6a), putative [Aspergillus fumigatus A1163] &gt;g…	Non-histonechromosomalprotein
Afu5g12050	1526.82	905.143	2148.5	2.37366	1.24711	5.64357e-26	7.50949e-25	Chr5_A_fumigatus_Af293	3117727	3121599	-	3524	Afu5g12050	GO:0051103;GO:0032807;GO:0003909;GO:0071897;GO:0006281;GO:0005524;GO:0000790;GO:0005634;GO:0005730;GO:0006303;GO:0003677;GO:0003910;GO:0006310	K10777	gi|846914001|gb|KMK59829.1| DNA ligase [Aspergillus fumigatus Z5]	Ortholog(s)haveroleinDNArecombination,double-strandbreakrepairvianonhomologousendjoiningandDNAligaseIVcomplex,nuclearchromatin,nucleoluslocalization
Afu3g10530	12032	17253.1	6810.83	0.39476	-1.34095	5.87486e-26	7.80635e-25	Chr3_A_fumigatus_Af293	2725909	2728216	+	2252	Afu3g10530	GO:0051447;GO:0110045;GO:0000122;GO:0006979;GO:0030437;GO:0035556;GO:0004672;GO:0006468;GO:0005737;GO:0005634;GO:0044843;GO:0005524;GO:0010515;GO:0030448;GO:0042308;GO:0048315;GO:0000909;GO:0070787;GO:0004674	-	gi|70999698|ref|XP_754566.1| protein serine/threonine kinase (Ran1) [Aspergillus fumigatus Af293] &gt;gi|66852203|gb|EAL92528.1| protein serine/threonine kinase (Ran1), putative [Aspergillus fumigatus Af293]	Putativeproteinserine/threoninekinase
Afu6g13970	63.8045	119.095	8.51405	0.0714896	-3.80612	5.88359e-26	7.80704e-25	Chr6_A_fumigatus_Af293	3565117	3566752	+	1398	Afu6g13970	-	K18386	gi|70992845|ref|XP_751271.1| FAD-dependent monooxygenase (PaxM) [Aspergillus fumigatus Af293] &gt;gi|66848904|gb|EAL89233.1| FAD-dependent monooxygenase (PaxM), putative [Aspergillus fumigatus Af293] &gt;gi|159130274|gb|EDP55387.1| FAD-dependent monooxygenase (PaxM), putative [Aspergillus fumigatus A1163]	FAD-dependentmonooxygenasepyr5
Afu5g04060	1242.5	1756.8	728.213	0.414512	-1.27051	6.02433e-26	7.98265e-25	Chr5_A_fumigatus_Af293	1080697	1081797	+	1026	Afu5g04060	GO:0030433;GO:0006511;GO:0005783;GO:0000837;GO:0031505;GO:0000209;GO:0005789;GO:0030466;GO:0000839;GO:0061631;GO:0005829;GO:0006333;GO:0005524;GO:0010620;GO:0004842;GO:0016874	K04555	gi|70984864|ref|XP_747938.1| ubiquitin conjugating enzyme (UbcH) [Aspergillus fumigatus Af293] &gt;gi|119498741|ref|XP_001266128.1| ubiquitin conjugating enzyme (UbcH), putative [Aspergillus fischeri NRRL 181] &gt;gi|66845566|gb|EAL85900.1| ubiquitin conjugating enzyme (UbcH), putative [Aspergillus fumigatus Af293] &gt;gi|119414292|gb|EAW24231.1| ubiquitin conjugating enzyme (UbcH), putative [Asp…	Ortholog(s)haveubiquitin-proteintransferaseactivity
Afu2g00580	880.377	55.6255	1705.13	30.6537	4.93799	6.55384e-26	8.67221e-25	Chr2_A_fumigatus_Af293	125715	125945	+	231	Afu2g00580	GO:0008150;GO:0005575;GO:0003674	-	gi|146322708|ref|XP_749194.2| hypothetical protein AFUA_2G00580 [Aspergillus fumigatus Af293] &gt;gi|129556763|gb|EAL87156.2| hypothetical protein AFUA_2G00580 [Aspergillus fumigatus Af293] &gt;gi|846916477|gb|KMK62247.1| hypothetical protein Y699_04630 [Aspergillus fumigatus Z5]	OrthologofA.fumigatusAf293:Afu7g05490,NeosartoryafischeriNRRL181:NFIA_032770,Aspergilluswentii:Aspwe1_0035458andAspergillusclavatusNRRL1:ACLA_007180,ACLA_093940
Afu3g12620	264.022	110.428	417.616	3.78181	1.91908	6.84523e-26	9.04522e-25	Chr3_A_fumigatus_Af293	3346987	3348023	+	975	Afu3g12620	GO:0042318;GO:0050640;GO:0016746;GO:0005575	K19200	gi|70999280|ref|XP_754359.1| acyl-CoA:6-aminopenicillanic-acid-acyltransferase [Aspergillus fumigatus Af293] &gt;gi|66851996|gb|EAL92321.1| acyl-CoA:6-aminopenicillanic-acid-acyltransferase, putative [Aspergillus fumigatus Af293] &gt;gi|666430550|gb|KEY78172.1| acyl CoA:6 aminopenicillanic acid acyltransferase [Aspergillus fumigatus var. RP-2014]	Ortholog(s)haveisopenicillin-NN-acyltransferaseactivityandroleinpenicillinbiosyntheticprocess
Afu3g01196	524	775.731	272.27	0.350985	-1.51052	9.05996e-26	1.19551e-24	Chr3_A_fumigatus_Af293	292379	293333	-	892	Afu3g01196	GO:0016021;GO:0005575;GO:0008150;GO:0003674	-	gi|146323143|ref|XP_001481586.1| conserved hypothetical protein [Aspergillus fumigatus Af293] &gt;gi|129556486|gb|EBA27272.1| conserved hypothetical protein [Aspergillus fumigatus Af293] &gt;gi|159128423|gb|EDP53538.1| conserved hypothetical protein [Aspergillus fumigatus A1163]	OrthologofA.nidulansFGSCA4:AN11281,Aspergilluswentii:Aspwe1_0041157,AspergillusclavatusNRRL1:ACLA_063740,Aspergilluszonatus:Aspzo1_0069971andAspergillussydowii:Aspsy1_0281282
Afu6g09505	6302.85	1537.31	11068.4	7.19983	2.84796	9.76619e-26	1.2858e-24	Chr6_A_fumigatus_Af293	2315589	2316689	-	1019	Afu6g09505	GO:0003674;GO:0005575;GO:0008150	-	gi|121711441|ref|XP_001273336.1| conserved hypothetical protein [Aspergillus clavatus NRRL 1] &gt;gi|119401487|gb|EAW11910.1| conserved hypothetical protein [Aspergillus clavatus NRRL 1]	proteinofunknownfunction
Afu5g01550	350.67	163.205	538.135	3.2973	1.72129	9.77124e-26	1.2858e-24	Chr5_A_fumigatus_Af293	399752	402216	+	2307	Afu5g01550	GO:0006355;GO:0030448;GO:0070873;GO:0003677;GO:0000981;GO:0008270;GO:0006351;GO:0042025;GO:0005634	-	gi|846913098|gb|KMK58926.1| C6 transcription factor, putative [Aspergillus fumigatus Z5]	Ortholog(s)haveroleinhyphalgrowth,regulationofglycogenmetabolicprocess
Afu4g13770	2053.58	3867.74	239.417	0.061901	-4.01389	1.02006e-25	1.34044e-24	Chr4_A_fumigatus_Af293	3603799	3604964	+	1166	Afu4g13770	GO:0005975;GO:0009254;GO:0004553;GO:0000272;GO:0005575	-	gi|70993214|ref|XP_751454.1| glycosyl hydrolase [Aspergillus fumigatus Af293] &gt;gi|66849088|gb|EAL89416.1| glycosyl hydrolase, putative [Aspergillus fumigatus Af293] &gt;gi|159125614|gb|EDP50731.1| glycosyl hydrolase, putative [Aspergillus fumigatus A1163] &gt;gi|666435395|gb|KEY82847.1| glycosyl hydrolase [Aspergillus fumigatus var. RP-2014] &gt;gi|846910402|gb|KMK56322.1| glycosyl hydrolase […	putativeglycosylhydrolase
Afu5g05450	17467.9	23718.5	11217.4	0.472941	-1.08027	1.22012e-25	1.60113e-24	Chr5_A_fumigatus_Af293	1264885	1267216	-	2066	Afu5g05450	-	K02984	gi|70998726|ref|XP_754085.1| 40S ribosomal protein S3Ae [Aspergillus fumigatus Af293] &gt;gi|119498653|ref|XP_001266084.1| 40S ribosomal protein S1 [Aspergillus fischeri NRRL 181] &gt;gi|74672873|sp|Q4WTM9.1|RS3A_ASPFU RecName: Full=40S ribosomal protein S1 &gt;gi|269969560|sp|B0Y356.1|RS3A_ASPFC RecName: Full=40S ribosomal protein S1 &gt;gi|269969591|sp|A1CZL7.1|RS3A_NEOFI RecName: Full=40S ribo…	40SribosomalproteinS3Ae
Afu6g03390	138.637	233.713	43.5612	0.186388	-2.42362	1.31136e-25	1.7185e-24	Chr6_A_fumigatus_Af293	724736	726586	+	1561	Afu6g03390	GO:0005515;GO:0003674;GO:0005575;GO:0008150	K00799	gi|146324317|ref|XP_747737.2| glutathione S-transferase family protein [Aspergillus fumigatus Af293] &gt;gi|129556252|gb|EAL85699.2| glutathione S-transferase family protein, putative [Aspergillus fumigatus Af293]	PredictedglutathioneStransferase
Afu5g13725	217.652	348.059	87.2462	0.250665	-1.99617	1.39567e-25	1.82647e-24	Chr5_A_fumigatus_Af293	3608573	3611821	+	3137	Afu5g13725	GO:0003674;GO:0008150;GO:0005575	-	gi|146324207|ref|XP_753282.2| integral membrane protein [Aspergillus fumigatus Af293] &gt;gi|129558015|gb|EAL91244.2| integral membrane protein [Aspergillus fumigatus Af293]	OrthologofA.nidulansFGSCA4:AN6413,AN6419,AN6946,AN5312,AN5664,AN8328,AN3241,AN10369,AN1930,AN2386,AN1738,AN11159,AN8984,AN8951,AN1540,AN8971,AN9387,AN9266,AN9306,AN1317,AN10886,AN7232,AN7774,AN12202
Afu1g14300	2205.64	3061.66	1349.62	0.440814	-1.18176	1.4632e-25	1.91221e-24	Chr1_A_fumigatus_Af293	3822599	3824153	+	1500	Afu1g14300	GO:0005576;GO:0016236;GO:0000329;GO:0005615;GO:0003674	-	gi|44890027|emb|CAF32145.1| fasciclin I family protein, putative [Aspergillus fumigatus]	Putativefasciclindomainfamilyproteinwithapredictedroleincelladhesion
Afu2g02150	7535.78	10270.5	4801.11	0.467468	-1.09706	1.58383e-25	2.06702e-24	Chr2_A_fumigatus_Af293	536724	537226	+	351	Afu2g02150	-	K02969	gi|70989001|ref|XP_749350.1| 40S ribosomal protein S10a [Aspergillus fumigatus Af293] &gt;gi|119498047|ref|XP_001265781.1| 40S ribosomal protein S20 [Aspergillus fischeri NRRL 181] &gt;gi|66846981|gb|EAL87312.1| 40S ribosomal protein S10a [Aspergillus fumigatus Af293] &gt;gi|119413945|gb|EAW23884.1| 40S ribosomal protein S20 [Aspergillus fischeri NRRL 181] &gt;gi|159128763|gb|EDP53877.1| 40S ribo…	PutativeribosomalproteinS10
Afu7g03690	932.28	529.51	1335.05	2.52129	1.33416	1.96288e-25	2.5582e-24	Chr7_A_fumigatus_Af293	790922	792490	+	1470	Afu7g03690	-	K11135	gi|70987452|ref|XP_749139.1| G-patch RNA maturation protein (Gno1) [Aspergillus fumigatus Af293] &gt;gi|74668499|sp|Q4WG40.1|PXR1_ASPFU RecName: Full=Protein pxr1; AltName: Full=PinX1-related protein 1 &gt;gi|66846769|gb|EAL87101.1| G-patch RNA maturation protein (Gno1), putative [Aspergillus fumigatus Af293] &gt;gi|159123089|gb|EDP48209.1| G-patch RNA maturation protein (Gno1), putative [Aspergi…	Ortholog(s)haveenzymeactivatoractivity,telomeraseinhibitoractivity,roleinboxC/DsnoRNA3'-endprocessing,negativeregulationoftelomeremaintenanceviatelomeraseandnucleolus,nucleoplasmlocalization
Afu1g14590	728.712	400.159	1057.26	2.64211	1.40169	1.97421e-25	2.56944e-24	Chr1_A_fumigatus_Af293	3896824	3897336	+	447	Afu1g14590	GO:0008150;GO:0005575;GO:0005739;GO:0005743;GO:0003674	K18171	gi|70996146|ref|XP_752828.1| conserved hypothetical protein [Aspergillus fumigatus Af293] &gt;gi|66850463|gb|EAL90790.1| conserved hypothetical protein [Aspergillus fumigatus Af293] &gt;gi|159131581|gb|EDP56694.1| conserved hypothetical protein [Aspergillus fumigatus A1163] &gt;gi|666431738|gb|KEY79336.1| hypothetical protein BA78_8217 [Aspergillus fumigatus var. RP-2014] &gt;gi|846916755|gb|KMK6…	OrthologofA.nidulansFGSCA4:AN0795,A.nigerCBS513.88:An01g12590,NeosartoryafischeriNRRL181:NFIA_010830,Aspergilluswentii:Aspwe1_0027661andAspergillusversicolor:Aspve1_0121944
Afu4g08580	14095.1	19119.3	9070.86	0.474434	-1.07572	2.22663e-25	2.89401e-24	Chr4_A_fumigatus_Af293	2218986	2220447	-	1181	Afu4g08580	-	K24137	gi|846908633|gb|KMK54598.1| antioxidant protein LsfA [Aspergillus fumigatus Z5]	Mitochondrialperoxiredoxin
Afu4g13210	1651.86	2309.28	994.452	0.430634	-1.21547	2.37749e-25	3.08587e-24	Chr4_A_fumigatus_Af293	3460952	3463313	-	2362	Afu4g13210	GO:0003674;GO:0008150;GO:0005575	-	gi|70993326|ref|XP_751510.1| conserved hypothetical protein [Aspergillus fumigatus Af293] &gt;gi|66849144|gb|EAL89472.1| conserved hypothetical protein [Aspergillus fumigatus Af293] &gt;gi|159125556|gb|EDP50673.1| conserved hypothetical protein [Aspergillus fumigatus A1163]	OrthologofA.nidulansFGSCA4:AN1939,Aspergilluswentii:Aspwe1_0099602,Aspergillussydowii:Aspsy1_0053881andAspergillusterreusNIH2624:ATET_03204
Afu3g11440	1914.44	1143.68	2685.19	2.34785	1.23134	2.94819e-25	3.82141e-24	Chr3_A_fumigatus_Af293	2999389	3002166	-	2043	Afu3g11440	GO:0050567;GO:0005739;GO:0016884;GO:0030956;GO:0003824;GO:0016874;GO:0032543;GO:0070681	K02434	gi|70999512|ref|XP_754475.1| glutamyl-tRNA(Gln) amidotransferase, B subunit [Aspergillus fumigatus Af293] &gt;gi|66852112|gb|EAL92437.1| glutamyl-tRNA(Gln) amidotransferase, B subunit [Aspergillus fumigatus Af293]	Ortholog(s)haveglutaminyl-tRNAsynthase(glutamine-hydrolyzing)activity,roleinglutaminyl-tRNAGlnbiosynthesisviatransamidation,mitochondrialtranslationandglutamyl-tRNA(Gln)amidotransferasecomplex,mitochondrionlocalization
Afu1g02870	1518.12	908.651	2127.59	2.34148	1.22742	2.99919e-25	3.88222e-24	Chr1_A_fumigatus_Af293	821550	825521	-	3514	Afu1g02870	GO:0005575;GO:1900408	-	gi|119497203|ref|XP_001265364.1| C2H2 type zinc finger domain protein [Aspergillus fischeri NRRL 181] &gt;gi|119413526|gb|EAW23467.1| C2H2 type zinc finger domain protein [Aspergillus fischeri NRRL 181]	Ortholog(s)haveroleinnegativeregulationofcellularresponsetooxidativestress
Afu1g12560	313.944	483.612	144.276	0.29833	-1.74502	3.47811e-25	4.49602e-24	Chr1_A_fumigatus_Af293	3319191	3320368	+	1122	Afu1g12560	GO:0005575;GO:0005576;GO:0008152;GO:0009251;GO:0008810;GO:0016798	-	gi|70995742|ref|XP_752626.1| endoglucanase [Aspergillus fumigatus Af293] &gt;gi|42820662|emb|CAF31975.1| endoglucanase, putative [Aspergillus fumigatus] &gt;gi|66850261|gb|EAL90588.1| endoglucanase, putative [Aspergillus fumigatus Af293] &gt;gi|159131379|gb|EDP56492.1| endoglucanase, putative [Aspergillus fumigatus A1163] &gt;gi|846916957|gb|KMK62727.1| endoglucanase [Aspergillus fumigatus Z5]	Putativeendo-1,4-beta-glucanase
Afu2g14100	659.28	1058.12	260.441	0.246136	-2.02247	3.56373e-25	4.60045e-24	Chr2_A_fumigatus_Af293	3685881	3687536	-	1656	Afu2g14100	-	K08329	gi|71002124|ref|XP_755743.1| kinase activator (Atg17) [Aspergillus fumigatus Af293] &gt;gi|73622254|sp|Q4X0B0.1|ATG17_ASPFU RecName: Full=Autophagy-related protein 17 &gt;gi|66853381|gb|EAL93705.1| kinase activator (Atg17), putative [Aspergillus fumigatus Af293] &gt;gi|159129798|gb|EDP54912.1| kinase activator (Atg17), putative [Aspergillus fumigatus A1163] &gt;gi|846915839|gb|KMK61623.1| kinase …	Hasdomain(s)withpredictedroleinautophagy
Afu5g04310	675.702	369.846	981.558	2.65396	1.40815	4.13628e-25	5.33233e-24	Chr5_A_fumigatus_Af293	1154777	1157549	-	2600	Afu5g04310	-	K13354	gi|146324046|ref|XP_747912.2| peroxisomal membrane protein Pmp47 [Aspergillus fumigatus Af293] &gt;gi|129556350|gb|EAL85874.2| peroxisomal membrane protein Pmp47, putative [Aspergillus fumigatus Af293] &gt;gi|159126163|gb|EDP51279.1| peroxisomal membrane protein Pmp47, putative [Aspergillus fumigatus A1163]	Putativeperoxisomemembraneprotein
Afu1g08850	4641.97	6345.77	2938.17	0.463012	-1.11088	4.42755e-25	5.7001e-24	Chr1_A_fumigatus_Af293	2292464	2293812	-	1041	Afu1g08850	-	K16938	gi|70994952|ref|XP_752252.1| septin [Aspergillus fumigatus Af293] &gt;gi|66849887|gb|EAL90214.1| septin [Aspergillus fumigatus Af293] &gt;gi|159131007|gb|EDP56120.1| septin [Aspergillus fumigatus A1163] &gt;gi|666434264|gb|KEY81783.1| septin [Aspergillus fumigatus var. RP-2014] &gt;gi|846915422|gb|KMK61225.1| septin [Aspergillus fumigatus Z5]	septin
Afu6g04090	444.598	224.471	664.725	2.9613	1.56623	4.53221e-25	5.82696e-24	Chr6_A_fumigatus_Af293	923887	924811	+	867	Afu6g04090	GO:0003674;GO:0008150;GO:0005575;GO:0005739	-	gi|159122454|gb|EDP47575.1| DUF28 domain protein [Aspergillus fumigatus A1163]	Ortholog(s)havemitochondrionlocalization
Afu1g16850	16208.4	22891.1	9525.7	0.41613	-1.26489	4.57304e-25	5.87151e-24	Chr1_A_fumigatus_Af293	4596477	4598401	+	1866	Afu1g16850	-	K04713	gi|70996596|ref|XP_753053.1| sphinganine hydroxylase Sur2 [Aspergillus fumigatus Af293] &gt;gi|66850688|gb|EAL91015.1| sphinganine hydroxylase Sur2, putative [Aspergillus fumigatus Af293] &gt;gi|159131789|gb|EDP56902.1| sphinganine hydroxylase Sur2, putative [Aspergillus fumigatus A1163] &gt;gi|666430668|gb|KEY78288.1| sphinganine hydroxylase Sur2 [Aspergillus fumigatus var. RP-2014] &gt;gi|84690…	Putativesphinganinehydroxylasewithapredictedroleinthehydroxylationofdihydrosphingosine(DHS)atpositionC-4
Afu3g06492	1074.57	623.307	1525.82	2.44795	1.29158	4.8931e-25	6.27399e-24	Chr3_A_fumigatus_Af293	1606458	1607336	-	646	Afu3g06492	GO:0031314;GO:0016226;GO:1990221;GO:0005759;GO:0031071	K22069	gi|846914876|gb|KMK60694.1| iron-sulfur cluster biosynthesis protein Isd11 [Aspergillus fumigatus Z5]	Ortholog(s)havecysteinedesulfuraseactivity,roleiniron-sulfurclusterassemblyandL-cysteinedesulfurasecomplex,extrinsiccomponentofmitochondrialinnermembrane,mitochondrialmatrix,nucleuslocalization
Afu4g14070	2436.64	1509.59	3363.68	2.22821	1.15589	6.23943e-25	7.98949e-24	Chr4_A_fumigatus_Af293	3673665	3682468	-	8448	Afu4g14070	GO:0005575;GO:0016740;GO:0016021;GO:0003674	-	gi|70993154|ref|XP_751425.1| glycosyl transferase [Aspergillus fumigatus Af293] &gt;gi|66849059|gb|EAL89387.1| glycosyl transferase, putative [Aspergillus fumigatus Af293]	Putativeglycosyltransferase
Afu2g02440	2402.44	3460.65	1344.24	0.388436	-1.36425	6.89119e-25	8.8122e-24	Chr2_A_fumigatus_Af293	614628	616207	+	1580	Afu2g02440	GO:0005575;GO:0008150;GO:0003674	-	gi|70989059|ref|XP_749379.1| conserved hypothetical protein [Aspergillus fumigatus Af293] &gt;gi|66847010|gb|EAL87341.1| conserved hypothetical protein [Aspergillus fumigatus Af293] &gt;gi|159128793|gb|EDP53907.1| conserved hypothetical protein [Aspergillus fumigatus A1163]	OrthologofA.nidulansFGSCA4:AN10575,A.nigerCBS513.88:An07g06210,Aspergillussydowii:Aspsy1_0091259andAspergillusterreusNIH2624:ATET_06936
Afu3g05770	522.596	769.742	275.449	0.357846	-1.48259	7.00637e-25	8.94747e-24	Chr3_A_fumigatus_Af293	1410423	1411663	-	807	Afu3g05770	GO:0007265;GO:0019003;GO:0003924;GO:0005886;GO:0016020;GO:0005525;GO:0007165	-	gi|71000691|ref|XP_755027.1| RAS small monomeric GTPase [Aspergillus fumigatus Af293] &gt;gi|66852664|gb|EAL92989.1| RAS small monomeric GTPase, putative [Aspergillus fumigatus Af293] &gt;gi|666436616|gb|KEY83910.1| Ras small monomeric GTPase [Aspergillus fumigatus var. RP-2014]	Hasdomain(s)withpredictedGTPbinding,GTPaseactivity,roleinproteintransport,signaltransduction,smallGTPasemediatedsignaltransductionandintracellular,membranelocalization
[truncated: 8,769 more rows]

## Sheet: mitochondria-related genes
The different expression genes responsible for regulating mitochondrial function.
gene name	id	Description
	Afu5g02200	Ortholog(s) have mitochondrion targeting sequence binding, protein channel activity, role in protein import in to mitochondrial innermembrane and mitochondrial innermembrane protein insertion complex, plasma membrane localization
	Afu1g03090	Putative mitochondrial integral membrane protein
[truncated: 33 more rows]
